# Supplementary material for: ﻿Taxonomic review of the genus Ponyalis Fairmaire, 1899 (Coleoptera, Lycidae), with descriptions of six new species from China
Source: Zookeys. 2024 May 31;1203:325–54. doi: 10.3897/zookeys.1203.120166 (PMC11161680; doi:10.3897/zookeys.1203.120166)
Supplement: XML Treatment for Ponyalis alternata [file zookeys.1203.120166-treatment2.xml]

<!DOCTYPE tp:taxon-treatment
  PUBLIC "-//TaxonX//DTD Taxonomic Treatment Publishing DTD v0 20100105//EN" "tax-treatment-NSO.dtd">
<tp:taxon-treatment xmlns:tp="http://www.plazi.org/taxpub"><tp:treatment-meta><kwd-group><label>Taxon classification</label><kwd>
              <named-content content-type="kingdom">Animalia</named-content>
            </kwd><kwd>
              <named-content content-type="order">Coleoptera</named-content>
            </kwd><kwd>
              <named-content content-type="family">Lycidae</named-content>
            </kwd></kwd-group><mixed-citation publication-type="journal"><person-group><name><surname>Fang</surname><given-names>Chen</given-names></name><name><surname>Yang</surname><given-names>Yuxia</given-names></name><name><surname>Yang</surname><given-names>Xingke</given-names></name><name><surname>Liu</surname><given-names>Haoyu</given-names></name></person-group><article-title>﻿Taxonomic review of the genus <italic><tp:taxon-name><tp:taxon-name-part taxon-name-part-type="genus" reg="Ponyalis">Ponyalis</tp:taxon-name-part></tp:taxon-name></italic> Fairmaire, 1899 (<tp:taxon-name><tp:taxon-name-part taxon-name-part-type="order">Coleoptera</tp:taxon-name-part></tp:taxon-name>, <tp:taxon-name><tp:taxon-name-part taxon-name-part-type="family">Lycidae</tp:taxon-name-part></tp:taxon-name>), with descriptions of six new species from China</article-title><source>Zookeys</source><day>31</day><month>05</month><year>2024</year><volume>1203</volume><fpage>325</fpage><lpage>354</lpage><pub-id pub-id-type="doi">10.3897/zookeys.1203.120166</pub-id></mixed-citation></tp:treatment-meta><tp:nomenclature><label>﻿</label><tp:taxon-name>
            <object-id xmlns:xlink="http://www.w3.org/1999/xlink" content-type="arpha" xlink:type="simple">F25CC005-AF81-5BF0-9149-07599AE046B8</object-id>
            <tp:taxon-name-part taxon-name-part-type="genus" reg="Ponyalis">Ponyalis</tp:taxon-name-part>
            <tp:taxon-name-part taxon-name-part-type="species" reg="alternata">alternata</tp:taxon-name-part>
          </tp:taxon-name><tp:taxon-authority>(Pic, 1927)</tp:taxon-authority><xref ref-type="fig" rid="F1">Figs 1</xref><xref ref-type="fig" rid="F2">, 2A, B</xref><xref ref-type="fig" rid="F3">, 3A–C</xref><tp:nomenclature-citation-list><tp:nomenclature-citation><tp:taxon-name>
                <tp:taxon-name-part taxon-name-part-type="genus" reg="Lyponia">Lyponia</tp:taxon-name-part>
                <tp:taxon-name-part taxon-name-part-type="species" reg="alternata">alternata</tp:taxon-name-part>
              </tp:taxon-name><comment>Pic, 1927: 5; <xref ref-type="bibr" rid="B1">Bocak 1999</xref>: 96, figs 41, 78.</comment></tp:nomenclature-citation><tp:nomenclature-citation><tp:taxon-name>
                <tp:taxon-name-part taxon-name-part-type="genus" reg="Ponyalis">Ponyalis</tp:taxon-name-part>
                <tp:taxon-name-part taxon-name-part-type="species" reg="alternata">alternata</tp:taxon-name-part>
              </tp:taxon-name><comment>: <xref ref-type="bibr" rid="B10">Kazantsev 2002</xref>: 205; <xref ref-type="bibr" rid="B17">Li et al. 2015a</xref>: 16.</comment></tp:nomenclature-citation></tp:nomenclature-citation-list></tp:nomenclature><tp:treatment-sec sec-type="material" id="SECID0ECSAG"><title>Material examined.</title><p>China: 2♂1♀ (<abbrev xmlns:xlink="http://www.w3.org/1999/xlink" content-type="institution" xlink:title="Museum of Hebei University, Baoding" id="ABBRID0EISAG" xlink:type="simple">MHBU</abbrev>), Guangxi, Wuming, Damingshan, 20.V.2011, 1100 m, leg. H. Y. Liu.</p></tp:treatment-sec><tp:treatment-sec sec-type="Differential diagnosis" id="SECID0ENSAG"><title>Differential diagnosis.</title><p>This species can be readily identified from all other <italic><tp:taxon-name><tp:taxon-name-part taxon-name-part-type="genus" reg="Ponyalis">Ponyalis</tp:taxon-name-part></tp:taxon-name></italic> by the combination of the following characters: pronotum uniformly black and elytra red (Fig. <xref ref-type="fig" rid="F2">2A, B</xref>); male antennomere I flattened dorsally, III long-triangular, IV wide-triangular, lamellae of V–X extended along whole length of corresponding stem and tapered laterally, lamella of VI short and 1.3× longer than joint itself (Fig. <xref ref-type="fig" rid="F2">2A</xref>); elytral primary costae much stouter than the secondary ones in whole length, cells transverse (Fig. <xref ref-type="fig" rid="F2">2A, B</xref>); phallus widened at middle part, projected distad at apical margin and narrowly rounded at apex in ventral and dorsal views (Fig. <xref ref-type="fig" rid="F3">3A, B</xref>).</p></tp:treatment-sec><tp:treatment-sec sec-type="Descriptive notes" id="SECID0EKTAG"><title>Descriptive notes.</title><p><bold>Male</bold> (Fig. <xref ref-type="fig" rid="F2">2A</xref>). Antennae reaching elytral mid-length when inclined, antennomere I flattened dorsally, III long-triangular, 1.3× as long as wide, IV wide-triangular, approximately as long as wide, lamellae of V–X extended along whole length of corresponding stem and tapered laterally, 1.1–2.9× longer than the corresponding antennomere itself, XI fusiform and 4.2× as long as wide.</p><p>Aedeagus: phallus stout, 2.4× as long as wide, moderately widened at middle part and arcuate at lateral margins, moderately projected distad at apical margin and narrowly rounded at apex in dorsal and ventral views, with acute latero-apical angels, between which the distance much smaller than maximal width of trunk (Fig. <xref ref-type="fig" rid="F3">3A, B</xref>); almost even in width and weakly bent dorsally, truncate at ventro-apical 1/4 in lateral view (Fig. <xref ref-type="fig" rid="F3">3C</xref>).</p><p><bold>Female</bold> (Fig. <xref ref-type="fig" rid="F2">2B</xref>). Similar to male, but body stouter, antennomeres III–V all nearly triangular, lamellae of VI–X 1.1–1.8× as long as its corresponding antennomere itself, XI fusiform and 3.0× as long as wide.</p></tp:treatment-sec><tp:treatment-sec sec-type="distribution" id="SECID0EIUAG"><title>Distribution</title><p>(Fig. <xref ref-type="fig" rid="F1">1</xref>). China (Guangxi), Vietnam.</p></tp:treatment-sec><tp:treatment-sec sec-type="remarks" id="SECID0ESUAG"><title>Remarks.</title><p><xref ref-type="bibr" rid="B1">Bocak (1999)</xref> provided illustrations of basal antennomeres of male antenna and ventral view of aedeagus for this species. Here we present the images of habitus of both sexes and aedeagus in ventral, dorsal and lateral views to make its morphology better known.</p><fig id="F2" position="float" orientation="portrait"><object-id xmlns:xlink="http://www.w3.org/1999/xlink" content-type="doi" xlink:type="simple">10.3897/zookeys.1203.120166.figure2</object-id><object-id xmlns:xlink="http://www.w3.org/1999/xlink" content-type="arpha" xlink:type="simple">CD3C7FAD-B16F-5BFE-8524-A0BBBC863D13</object-id><label>Figure 2.</label><caption><p>Habitus, dorsal view: <italic><tp:taxon-name><tp:taxon-name-part taxon-name-part-type="genus" reg="Ponyalis">Ponyalis</tp:taxon-name-part><tp:taxon-name-part taxon-name-part-type="species" reg="alternata">alternata</tp:taxon-name-part></tp:taxon-name></italic> (Pic, 1927) (<bold>A, B</bold>); <italic><tp:taxon-name><tp:taxon-name-part taxon-name-part-type="genus" reg="Ponyalis">P.</tp:taxon-name-part><tp:taxon-name-part taxon-name-part-type="species" reg="fukiensis">fukiensis</tp:taxon-name-part></tp:taxon-name></italic> (Bocak, 1999) (<bold>C, D</bold>). <bold>A, C</bold> males <bold>B, D</bold> females. Scale bars: 2.0 mm.</p></caption><graphic xmlns:xlink="http://www.w3.org/1999/xlink" xlink:href="zookeys-1203-325_article-120166__-g002.jpg" position="float" orientation="portrait" xlink:type="simple" id="oo_1060085.jpg"><uri content-type="original_file" xlink:type="simple">https://binary.pensoft.net/fig/1060085</uri></graphic></fig><fig id="F3" position="float" orientation="portrait"><object-id xmlns:xlink="http://www.w3.org/1999/xlink" content-type="doi" xlink:type="simple">10.3897/zookeys.1203.120166.figure3</object-id><object-id xmlns:xlink="http://www.w3.org/1999/xlink" content-type="arpha" xlink:type="simple">DC6F7229-270E-5EC6-8D89-7D92AEA88149</object-id><label>Figure 3.</label><caption><p>Aedeagi of <italic><tp:taxon-name><tp:taxon-name-part taxon-name-part-type="genus" reg="Ponyalis">Ponyalis</tp:taxon-name-part><tp:taxon-name-part taxon-name-part-type="species" reg="alternata">alternata</tp:taxon-name-part></tp:taxon-name></italic> (Pic, 1927) (<bold>A–C</bold>); <italic><tp:taxon-name><tp:taxon-name-part taxon-name-part-type="genus" reg="Ponyalis">P.</tp:taxon-name-part><tp:taxon-name-part taxon-name-part-type="species" reg="fukiensis">fukiensis</tp:taxon-name-part></tp:taxon-name></italic> (Bocak, 1999) (<bold>D–F</bold>); <italic><tp:taxon-name><tp:taxon-name-part taxon-name-part-type="genus" reg="Ponyalis">P.</tp:taxon-name-part><tp:taxon-name-part taxon-name-part-type="species" reg="himalejica">himalejica</tp:taxon-name-part></tp:taxon-name></italic> (Bourgeois, 1885) (<bold>G–I</bold>); <italic><tp:taxon-name><tp:taxon-name-part taxon-name-part-type="genus" reg="Ponyalis">P.</tp:taxon-name-part><tp:taxon-name-part taxon-name-part-type="species" reg="gracilis">gracilis</tp:taxon-name-part></tp:taxon-name></italic> (Bocak, 1999) (<bold>J–L</bold>). <bold>A, D, G, J</bold> ventral views <bold>B, E, H, K</bold> dorsal views <bold>C, F, I, L</bold> lateral views. Scale bars: 0.5 mm.</p></caption><graphic xmlns:xlink="http://www.w3.org/1999/xlink" xlink:href="zookeys-1203-325_article-120166__-g003.jpg" position="float" orientation="portrait" xlink:type="simple" id="oo_1060086.jpg"><uri content-type="original_file" xlink:type="simple">https://binary.pensoft.net/fig/1060086</uri></graphic></fig></tp:treatment-sec><tp:treatment-sec><!--Section generated to contain objects referenced in tp:taxon-treatment.--><fig id="F1" position="float" orientation="portrait"><object-id xmlns:xlink="http://www.w3.org/1999/xlink" content-type="doi" xlink:type="simple">10.3897/zookeys.1203.120166.figure1</object-id><object-id xmlns:xlink="http://www.w3.org/1999/xlink" content-type="arpha" xlink:type="simple">A9BD509D-7E5C-5C64-8106-09A710108DAF</object-id><label>Figure 1.</label><caption><p>Distribution map of <italic><tp:taxon-name><tp:taxon-name-part taxon-name-part-type="genus" reg="Ponyalis">Ponyalis</tp:taxon-name-part></tp:taxon-name></italic> in the world.</p></caption><graphic xmlns:xlink="http://www.w3.org/1999/xlink" xlink:href="zookeys-1203-325_article-120166__-g001.jpg" position="float" orientation="portrait" xlink:type="simple" id="oo_1060084.jpg"><uri content-type="original_file" xlink:type="simple">https://binary.pensoft.net/fig/1060084</uri></graphic></fig></tp:treatment-sec><ref-list><ref id="B1"><mixed-citation xmlns:xlink="http://www.w3.org/1999/xlink" xlink:type="simple"><person-group><name name-style="western"><surname>Bocak</surname><given-names>L</given-names></name></person-group> (<year>1999</year>) <article-title>A revision and phylogenetic analysis of the genus <italic><tp:taxon-name><tp:taxon-name-part taxon-name-part-type="genus">Lyponia</tp:taxon-name-part></tp:taxon-name></italic> C. O. Waterhouse, 1878 (<tp:taxon-name><tp:taxon-name-part taxon-name-part-type="order">Coleoptera</tp:taxon-name-part></tp:taxon-name>, <tp:taxon-name><tp:taxon-name-part taxon-name-part-type="family">Lycidae</tp:taxon-name-part></tp:taxon-name>).</article-title><source>Entomologica Basiliensia</source><volume>21</volume>: <fpage>59</fpage>–<lpage>103</lpage>.</mixed-citation></ref><ref id="B10"><mixed-citation xmlns:xlink="http://www.w3.org/1999/xlink" xlink:type="simple"><person-group><name name-style="western"><surname>Kazantsev</surname><given-names>SV</given-names></name></person-group> (<year>2002</year>) <article-title>Supplementary notes to the revision of the genus <italic><tp:taxon-name><tp:taxon-name-part taxon-name-part-type="genus">Lyponia</tp:taxon-name-part></tp:taxon-name></italic> Waterhouse, 1878 (<tp:taxon-name><tp:taxon-name-part taxon-name-part-type="order">Coleoptera</tp:taxon-name-part></tp:taxon-name>, <tp:taxon-name><tp:taxon-name-part taxon-name-part-type="family">Lycidae</tp:taxon-name-part></tp:taxon-name>) with description of new taxa.</article-title><source>Russian Entomological Journal</source><volume>11</volume>(<issue>2</issue>): <fpage>197</fpage>–<lpage>206</lpage>.</mixed-citation></ref><ref id="B17"><mixed-citation xmlns:xlink="http://www.w3.org/1999/xlink" xlink:type="simple"><person-group><name name-style="western"><surname>Li</surname><given-names>Y</given-names></name><name name-style="western"><surname>Pang</surname><given-names>H</given-names></name><name name-style="western"><surname>Bocak</surname><given-names>L</given-names></name></person-group> (<year>2015a</year>) <article-title>Description of New Species of <tp:taxon-name><tp:taxon-name-part taxon-name-part-type="tribe">Lyponiini</tp:taxon-name-part></tp:taxon-name> from China (<tp:taxon-name><tp:taxon-name-part taxon-name-part-type="order">Coleoptera</tp:taxon-name-part></tp:taxon-name>: <tp:taxon-name><tp:taxon-name-part taxon-name-part-type="family">Lycidae</tp:taxon-name-part></tp:taxon-name>).</article-title><source>Annales Zoologici</source><volume>65</volume>(<issue>1</issue>): <fpage>9</fpage>–<lpage>19</lpage>. <ext-link xlink:href="10.3161/00034541ANZ2015.65.1.002" ext-link-type="doi" xlink:type="simple">https://doi.org/10.3161/00034541ANZ2015.65.1.002</ext-link></mixed-citation></ref></ref-list></tp:taxon-treatment>
