# Supplementary material for: ﻿Taxonomic review of the genus Ponyalis Fairmaire, 1899 (Coleoptera, Lycidae), with descriptions of six new species from China
Source: Zookeys. 2024 May 31;1203:325–54. doi: 10.3897/zookeys.1203.120166 (PMC11161680; doi:10.3897/zookeys.1203.120166)
Supplement: XML Treatment for Ponyalis gracilis [file zookeys.1203.120166-treatment5.xml]

<!DOCTYPE tp:taxon-treatment
  PUBLIC "-//TaxonX//DTD Taxonomic Treatment Publishing DTD v0 20100105//EN" "tax-treatment-NSO.dtd">
<tp:taxon-treatment xmlns:tp="http://www.plazi.org/taxpub"><tp:treatment-meta><kwd-group><label>Taxon classification</label><kwd>
              <named-content content-type="kingdom">Animalia</named-content>
            </kwd><kwd>
              <named-content content-type="order">Coleoptera</named-content>
            </kwd><kwd>
              <named-content content-type="family">Lycidae</named-content>
            </kwd></kwd-group><mixed-citation publication-type="journal"><person-group><name><surname>Fang</surname><given-names>Chen</given-names></name><name><surname>Yang</surname><given-names>Yuxia</given-names></name><name><surname>Yang</surname><given-names>Xingke</given-names></name><name><surname>Liu</surname><given-names>Haoyu</given-names></name></person-group><article-title>﻿Taxonomic review of the genus <italic><tp:taxon-name><tp:taxon-name-part taxon-name-part-type="genus" reg="Ponyalis">Ponyalis</tp:taxon-name-part></tp:taxon-name></italic> Fairmaire, 1899 (<tp:taxon-name><tp:taxon-name-part taxon-name-part-type="order">Coleoptera</tp:taxon-name-part></tp:taxon-name>, <tp:taxon-name><tp:taxon-name-part taxon-name-part-type="family">Lycidae</tp:taxon-name-part></tp:taxon-name>), with descriptions of six new species from China</article-title><source>Zookeys</source><day>31</day><month>05</month><year>2024</year><volume>1203</volume><fpage>325</fpage><lpage>354</lpage><pub-id pub-id-type="doi">10.3897/zookeys.1203.120166</pub-id></mixed-citation></tp:treatment-meta><tp:nomenclature><label>﻿</label><tp:taxon-name>
            <object-id xmlns:xlink="http://www.w3.org/1999/xlink" content-type="arpha" xlink:type="simple">5CCA3AD1-2A76-584A-9239-01F54759E58A</object-id>
            <tp:taxon-name-part taxon-name-part-type="genus" reg="Ponyalis">Ponyalis</tp:taxon-name-part>
            <tp:taxon-name-part taxon-name-part-type="species" reg="gracilis">gracilis</tp:taxon-name-part>
          </tp:taxon-name><tp:taxon-authority>(Bocak, 1999)</tp:taxon-authority><xref ref-type="fig" rid="F1">Figs 1</xref><xref ref-type="fig" rid="F3">, 3J–L</xref><xref ref-type="fig" rid="F4">, 4D</xref><tp:nomenclature-citation-list><tp:nomenclature-citation><tp:taxon-name>
                <tp:taxon-name-part taxon-name-part-type="genus" reg="Lyponia">Lyponia</tp:taxon-name-part>
                <tp:taxon-name-part taxon-name-part-type="species" reg="gracilis">gracilis</tp:taxon-name-part>
              </tp:taxon-name><comment>Bocak, 1999: 89, fig. 71.</comment></tp:nomenclature-citation><tp:nomenclature-citation><tp:taxon-name>
                <tp:taxon-name-part taxon-name-part-type="genus" reg="Ponyalis">Ponyalis</tp:taxon-name-part>
                <tp:taxon-name-part taxon-name-part-type="species" reg="gracilis">gracilis</tp:taxon-name-part>
              </tp:taxon-name><comment>: <xref ref-type="bibr" rid="B10">Kazantsev 2002</xref>: 205; <xref ref-type="bibr" rid="B17">Li et al. 2015a</xref>: 17.</comment></tp:nomenclature-citation></tp:nomenclature-citation-list></tp:nomenclature><tp:treatment-sec sec-type="material" id="SECID0EXFBG"><title>Material examined.</title><p>China: 1♂ (<abbrev xmlns:xlink="http://www.w3.org/1999/xlink" content-type="institution" xlink:title="Museum of Hebei University, Baoding" id="ABBRID0E4FBG" xlink:type="simple">MHBU</abbrev>), Fujian, Wuyishan, Guadun, 29.IV.2004, leg. D. K. Zhou.</p></tp:treatment-sec><tp:treatment-sec sec-type="Differential diagnosis" id="SECID0ECGBG"><title>Differential diagnosis.</title><p>This species can be separated from all other <italic><tp:taxon-name><tp:taxon-name-part taxon-name-part-type="genus" reg="Ponyalis">Ponyalis</tp:taxon-name-part></tp:taxon-name></italic> by the combination of the following characters: pronotum black, with red margins, elytra red (Fig. <xref ref-type="fig" rid="F4">4D</xref>); antennomere I flattened dorsally, III long-triangular, lamellae of IV–X nearly parallel-sided (Fig. <xref ref-type="fig" rid="F4">4D</xref>); elytra 5.5× longer than pronotum, primary costae as strong as the secondary ones, cells transverse (Fig. <xref ref-type="fig" rid="F4">4D</xref>); phallus bisinuate at lateral margins and narrowly rounded at apex in dorsal and ventral views (Fig. <xref ref-type="fig" rid="F3">3J, K</xref>).</p></tp:treatment-sec><tp:treatment-sec sec-type="Descriptive notes" id="SECID0E6GBG"><title>Descriptive notes.</title><p>Male (Fig. <xref ref-type="fig" rid="F4">4D</xref>). Antennae reaching elytral mid-length when inclined, antennomere I flattened dorsally, III long-triangular, 1.5× as long as wide, lamellae of IV–X nearly parallel-sided, 1.5–3.6× longer than corresponding antennomere itself, XI parallel-sided and 8.0× as long as wide.</p><p>Aedeagus: phallus slender and 3.3× as long as wide, barely widened at basal part and bisinuate at lateral margins, moderately projected distad at apical margin and narrowly rounded at apex in dorsal and ventral views, with acute latero-apical angels, between which the distance barely smaller than maximal width of trunk (Fig. <xref ref-type="fig" rid="F3">3J, K</xref>), moderately bent dorsally and tapered distad in lateral view (Fig. <xref ref-type="fig" rid="F3">3L</xref>).</p></tp:treatment-sec><tp:treatment-sec sec-type="distribution" id="SECID0ETHBG"><title>Distribution</title><p>(Fig. <xref ref-type="fig" rid="F1">1</xref>). China (Hunan, Fujian).</p></tp:treatment-sec><tp:treatment-sec><!--Section generated to contain objects referenced in tp:taxon-treatment.--><fig id="F1" position="float" orientation="portrait"><object-id xmlns:xlink="http://www.w3.org/1999/xlink" content-type="doi" xlink:type="simple">10.3897/zookeys.1203.120166.figure1</object-id><object-id xmlns:xlink="http://www.w3.org/1999/xlink" content-type="arpha" xlink:type="simple">A9BD509D-7E5C-5C64-8106-09A710108DAF</object-id><label>Figure 1.</label><caption><p>Distribution map of <italic><tp:taxon-name><tp:taxon-name-part taxon-name-part-type="genus" reg="Ponyalis">Ponyalis</tp:taxon-name-part></tp:taxon-name></italic> in the world.</p></caption><graphic xmlns:xlink="http://www.w3.org/1999/xlink" xlink:href="zookeys-1203-325_article-120166__-g001.jpg" position="float" orientation="portrait" xlink:type="simple" id="oo_1060084.jpg"><uri content-type="original_file" xlink:type="simple">https://binary.pensoft.net/fig/1060084</uri></graphic></fig><fig id="F3" position="float" orientation="portrait"><object-id xmlns:xlink="http://www.w3.org/1999/xlink" content-type="doi" xlink:type="simple">10.3897/zookeys.1203.120166.figure3</object-id><object-id xmlns:xlink="http://www.w3.org/1999/xlink" content-type="arpha" xlink:type="simple">DC6F7229-270E-5EC6-8D89-7D92AEA88149</object-id><label>Figure 3.</label><caption><p>Aedeagi of <italic><tp:taxon-name><tp:taxon-name-part taxon-name-part-type="genus" reg="Ponyalis">Ponyalis</tp:taxon-name-part><tp:taxon-name-part taxon-name-part-type="species" reg="alternata">alternata</tp:taxon-name-part></tp:taxon-name></italic> (Pic, 1927) (<bold>A–C</bold>); <italic><tp:taxon-name><tp:taxon-name-part taxon-name-part-type="genus" reg="Ponyalis">P.</tp:taxon-name-part><tp:taxon-name-part taxon-name-part-type="species" reg="fukiensis">fukiensis</tp:taxon-name-part></tp:taxon-name></italic> (Bocak, 1999) (<bold>D–F</bold>); <italic><tp:taxon-name><tp:taxon-name-part taxon-name-part-type="genus" reg="Ponyalis">P.</tp:taxon-name-part><tp:taxon-name-part taxon-name-part-type="species" reg="himalejica">himalejica</tp:taxon-name-part></tp:taxon-name></italic> (Bourgeois, 1885) (<bold>G–I</bold>); <italic><tp:taxon-name><tp:taxon-name-part taxon-name-part-type="genus" reg="Ponyalis">P.</tp:taxon-name-part><tp:taxon-name-part taxon-name-part-type="species" reg="gracilis">gracilis</tp:taxon-name-part></tp:taxon-name></italic> (Bocak, 1999) (<bold>J–L</bold>). <bold>A, D, G, J</bold> ventral views <bold>B, E, H, K</bold> dorsal views <bold>C, F, I, L</bold> lateral views. Scale bars: 0.5 mm.</p></caption><graphic xmlns:xlink="http://www.w3.org/1999/xlink" xlink:href="zookeys-1203-325_article-120166__-g003.jpg" position="float" orientation="portrait" xlink:type="simple" id="oo_1060086.jpg"><uri content-type="original_file" xlink:type="simple">https://binary.pensoft.net/fig/1060086</uri></graphic></fig><fig id="F4" position="float" orientation="portrait"><object-id xmlns:xlink="http://www.w3.org/1999/xlink" content-type="doi" xlink:type="simple">10.3897/zookeys.1203.120166.figure4</object-id><object-id xmlns:xlink="http://www.w3.org/1999/xlink" content-type="arpha" xlink:type="simple">161B51D5-3652-559A-925C-C1C5CF013BF4</object-id><label>Figure 4.</label><caption><p>Habitus, dorsal view: <italic><tp:taxon-name><tp:taxon-name-part taxon-name-part-type="genus" reg="Ponyalis">Ponyalis</tp:taxon-name-part><tp:taxon-name-part taxon-name-part-type="species" reg="himalejica">himalejica</tp:taxon-name-part></tp:taxon-name></italic> (Bourgeois, 1885) (<bold>A</bold>–<bold>C</bold>); <italic><tp:taxon-name><tp:taxon-name-part taxon-name-part-type="genus" reg="Ponyalis">P.</tp:taxon-name-part><tp:taxon-name-part taxon-name-part-type="species" reg="gracilis">gracilis</tp:taxon-name-part></tp:taxon-name></italic> (Bocak, 1999) (<bold>D</bold>). <bold>A, D</bold> males <bold>B, C</bold> females. Scale bars: 2.0 mm.</p></caption><graphic xmlns:xlink="http://www.w3.org/1999/xlink" xlink:href="zookeys-1203-325_article-120166__-g004.jpg" position="float" orientation="portrait" xlink:type="simple" id="oo_1060087.jpg"><uri content-type="original_file" xlink:type="simple">https://binary.pensoft.net/fig/1060087</uri></graphic></fig></tp:treatment-sec><ref-list><ref id="B10"><mixed-citation xmlns:xlink="http://www.w3.org/1999/xlink" xlink:type="simple"><person-group><name name-style="western"><surname>Kazantsev</surname><given-names>SV</given-names></name></person-group> (<year>2002</year>) <article-title>Supplementary notes to the revision of the genus <italic><tp:taxon-name><tp:taxon-name-part taxon-name-part-type="genus">Lyponia</tp:taxon-name-part></tp:taxon-name></italic> Waterhouse, 1878 (<tp:taxon-name><tp:taxon-name-part taxon-name-part-type="order">Coleoptera</tp:taxon-name-part></tp:taxon-name>, <tp:taxon-name><tp:taxon-name-part taxon-name-part-type="family">Lycidae</tp:taxon-name-part></tp:taxon-name>) with description of new taxa.</article-title><source>Russian Entomological Journal</source><volume>11</volume>(<issue>2</issue>): <fpage>197</fpage>–<lpage>206</lpage>.</mixed-citation></ref><ref id="B17"><mixed-citation xmlns:xlink="http://www.w3.org/1999/xlink" xlink:type="simple"><person-group><name name-style="western"><surname>Li</surname><given-names>Y</given-names></name><name name-style="western"><surname>Pang</surname><given-names>H</given-names></name><name name-style="western"><surname>Bocak</surname><given-names>L</given-names></name></person-group> (<year>2015a</year>) <article-title>Description of New Species of <tp:taxon-name><tp:taxon-name-part taxon-name-part-type="tribe">Lyponiini</tp:taxon-name-part></tp:taxon-name> from China (<tp:taxon-name><tp:taxon-name-part taxon-name-part-type="order">Coleoptera</tp:taxon-name-part></tp:taxon-name>: <tp:taxon-name><tp:taxon-name-part taxon-name-part-type="family">Lycidae</tp:taxon-name-part></tp:taxon-name>).</article-title><source>Annales Zoologici</source><volume>65</volume>(<issue>1</issue>): <fpage>9</fpage>–<lpage>19</lpage>. <ext-link xlink:href="10.3161/00034541ANZ2015.65.1.002" ext-link-type="doi" xlink:type="simple">https://doi.org/10.3161/00034541ANZ2015.65.1.002</ext-link></mixed-citation></ref></ref-list></tp:taxon-treatment>
