# Supplementary material for: ﻿Taxonomic review of the genus Ponyalis Fairmaire, 1899 (Coleoptera, Lycidae), with descriptions of six new species from China
Source: Zookeys. 2024 May 31;1203:325–54. doi: 10.3897/zookeys.1203.120166 (PMC11161680; doi:10.3897/zookeys.1203.120166)
Supplement: XML Treatment for Ponyalis klapperichi [file zookeys.1203.120166-treatment6.xml]

<!DOCTYPE tp:taxon-treatment
  PUBLIC "-//TaxonX//DTD Taxonomic Treatment Publishing DTD v0 20100105//EN" "tax-treatment-NSO.dtd">
<tp:taxon-treatment xmlns:tp="http://www.plazi.org/taxpub"><tp:treatment-meta><kwd-group><label>Taxon classification</label><kwd>
              <named-content content-type="kingdom">Animalia</named-content>
            </kwd><kwd>
              <named-content content-type="order">Coleoptera</named-content>
            </kwd><kwd>
              <named-content content-type="family">Lycidae</named-content>
            </kwd></kwd-group><mixed-citation publication-type="journal"><person-group><name><surname>Fang</surname><given-names>Chen</given-names></name><name><surname>Yang</surname><given-names>Yuxia</given-names></name><name><surname>Yang</surname><given-names>Xingke</given-names></name><name><surname>Liu</surname><given-names>Haoyu</given-names></name></person-group><article-title>﻿Taxonomic review of the genus <italic><tp:taxon-name><tp:taxon-name-part taxon-name-part-type="genus" reg="Ponyalis">Ponyalis</tp:taxon-name-part></tp:taxon-name></italic> Fairmaire, 1899 (<tp:taxon-name><tp:taxon-name-part taxon-name-part-type="order">Coleoptera</tp:taxon-name-part></tp:taxon-name>, <tp:taxon-name><tp:taxon-name-part taxon-name-part-type="family">Lycidae</tp:taxon-name-part></tp:taxon-name>), with descriptions of six new species from China</article-title><source>Zookeys</source><day>31</day><month>05</month><year>2024</year><volume>1203</volume><fpage>325</fpage><lpage>354</lpage><pub-id pub-id-type="doi">10.3897/zookeys.1203.120166</pub-id></mixed-citation></tp:treatment-meta><tp:nomenclature><label>﻿</label><tp:taxon-name>
            <object-id xmlns:xlink="http://www.w3.org/1999/xlink" content-type="arpha" xlink:type="simple">174E089F-4C64-5531-907F-11CD882E97E9</object-id>
            <tp:taxon-name-part taxon-name-part-type="genus" reg="Ponyalis">Ponyalis</tp:taxon-name-part>
            <tp:taxon-name-part taxon-name-part-type="species" reg="klapperichi">klapperichi</tp:taxon-name-part>
          </tp:taxon-name><tp:taxon-authority>(Bocak, 1999)</tp:taxon-authority><xref ref-type="fig" rid="F1">Figs 1</xref><xref ref-type="fig" rid="F5">, 5A–C</xref><xref ref-type="fig" rid="F6">, 6A, B</xref><tp:nomenclature-citation-list><tp:nomenclature-citation><tp:taxon-name>
                <tp:taxon-name-part taxon-name-part-type="genus" reg="Lyponia">Lyponia</tp:taxon-name-part>
                <tp:taxon-name-part taxon-name-part-type="species" reg="klapperichi">klapperichi</tp:taxon-name-part>
              </tp:taxon-name><comment>Bocak, 1999: 100, fig. 77.</comment></tp:nomenclature-citation><tp:nomenclature-citation><tp:taxon-name>
                <tp:taxon-name-part taxon-name-part-type="genus" reg="Ponyalis">Ponyalis</tp:taxon-name-part>
                <tp:taxon-name-part taxon-name-part-type="species" reg="klapperichi">klapperichi</tp:taxon-name-part>
              </tp:taxon-name><comment>: <xref ref-type="bibr" rid="B10">Kazantsev 2002</xref>: 205; <xref ref-type="bibr" rid="B17">Li et al. 2015a</xref>: 17.</comment></tp:nomenclature-citation></tp:nomenclature-citation-list></tp:nomenclature><tp:treatment-sec sec-type="material" id="SECID0EQKBG"><title>Material examined.</title><p>China: 1♂ (<named-content xmlns:xlink="http://www.w3.org/1999/xlink" content-type="dwc:institutional_code" xlink:title="Institut Zoologii Akademii Nauk Ukraini - Institute of Zoology of the Academy of Sciences of Ukraine" xlink:href="http://grbio.org/institution/institut-zoologii-akademii-nauk-ukraini-institute-zoology-academy-sciences-ukraine" xlink:type="simple">IZAS</named-content>), Fujian, Jianyang, Huangkeng, Aotou, 850–950 m, 29.IV.1960, leg. F. J. Pu; 1♀ (<named-content xmlns:xlink="http://www.w3.org/1999/xlink" content-type="dwc:institutional_code" xlink:title="Institut Zoologii Akademii Nauk Ukraini - Institute of Zoology of the Academy of Sciences of Ukraine" xlink:href="http://grbio.org/institution/institut-zoologii-akademii-nauk-ukraini-institute-zoology-academy-sciences-ukraine" xlink:type="simple">IZAS</named-content>), Fujian, Chongan, Xingcun, Sangang, 720 m, 16.V.1960, leg. F. J. Pu.</p></tp:treatment-sec><tp:treatment-sec sec-type="Differential diagnosis" id="SECID0EALBG"><title>Differential diagnosis.</title><p>This species can be easily identified from the rest of the <italic><tp:taxon-name><tp:taxon-name-part taxon-name-part-type="genus" reg="Ponyalis">Ponyalis</tp:taxon-name-part></tp:taxon-name></italic> species by the combination of the following characters: pronotum uniformly black and elytra red (Fig. <xref ref-type="fig" rid="F6">6A, B</xref>); male antennomere I flattened dorsally, III long-triangular, IV wide-triangular, lamellae of VI–X nearly parallel-sided along the whole length, lamella of VI 2× longer than joint itself (Fig. <xref ref-type="fig" rid="F6">6A</xref>); elytral primary costae as strong as the secondary ones, cells transverse (Fig. <xref ref-type="fig" rid="F6">6A, B</xref>); phallus moderately widened at middle part and nearly straight at apical margin in dorsal and ventral views (Fig. <xref ref-type="fig" rid="F5">5A, B</xref>).</p></tp:treatment-sec><tp:treatment-sec sec-type="Descriptive notes" id="SECID0E4LBG"><title>Descriptive notes.</title><p><bold>Male</bold> (Fig. <xref ref-type="fig" rid="F6">6A</xref>). Antennae reaching apical 1/4 length of elytra when inclined, antennomere I nearly globular, III long-triangular, 1.4× as long as wide, IV wide-triangular and nearly as long as wide, lamella of V extended along whole length of stem and tapered laterally, lamellae of VI–X nearly parallel-sided along the whole length, 2.1–4.1× longer than the corresponding antennomere itself, XI nearly parallel-sided and 6.7× as long as wide.</p><p>Aedeagus: phallus slender and 3.7× as long as wide, moderately widened at middle part and arcuate at lateral margins, nearly straight at apical margin in dorsal and ventral views, with sharp latero-apical angels, between which the distance barely smaller than maximal width of trunk (Fig. <xref ref-type="fig" rid="F5">5A, B</xref>), almost even in width and weakly bent dorsally, truncate at ventro-apical 1/4 in lateral view (Fig. <xref ref-type="fig" rid="F5">5C</xref>).</p><p><bold>Female</bold> (Fig. <xref ref-type="fig" rid="F6">6B</xref>). Similar to male, but body stouter, antennae shorter and reaching elytral mid-length when inclined, antennomeres III–V all nearly triangular, lamellae of VI–X 1.1–1.5× longer than the corresponding antennomere itself, XI fusiform and 3.2× as long as wide.</p></tp:treatment-sec><tp:treatment-sec sec-type="distribution" id="SECID0E2MBG"><title>Distribution</title><p>(Fig. <xref ref-type="fig" rid="F1">1</xref>). China (Zhejiang, Jiangxi, Fujian), Korea.</p><fig id="F5" position="float" orientation="portrait"><object-id xmlns:xlink="http://www.w3.org/1999/xlink" content-type="doi" xlink:type="simple">10.3897/zookeys.1203.120166.figure5</object-id><object-id xmlns:xlink="http://www.w3.org/1999/xlink" content-type="arpha" xlink:type="simple">105CBC74-129E-53F8-A337-2FF4B70C217F</object-id><label>Figure 5.</label><caption><p>Aedeagi of <italic><tp:taxon-name><tp:taxon-name-part taxon-name-part-type="genus" reg="Ponyalis">Ponyalis</tp:taxon-name-part><tp:taxon-name-part taxon-name-part-type="species" reg="klapperichi">klapperichi</tp:taxon-name-part></tp:taxon-name></italic> (Bocak, 1999) (<bold>A–C</bold>); <italic><tp:taxon-name><tp:taxon-name-part taxon-name-part-type="genus" reg="Ponyalis">P.</tp:taxon-name-part><tp:taxon-name-part taxon-name-part-type="species" reg="laticornis">laticornis</tp:taxon-name-part></tp:taxon-name></italic> Fairmaire, 1899 (<bold>D–F</bold>); <italic><tp:taxon-name><tp:taxon-name-part taxon-name-part-type="genus" reg="Ponyalis">P.</tp:taxon-name-part><tp:taxon-name-part taxon-name-part-type="species" reg="nigrohumeralis">nigrohumeralis</tp:taxon-name-part></tp:taxon-name></italic> (Pic, 1939) (<bold>G–I</bold>); <italic><tp:taxon-name><tp:taxon-name-part taxon-name-part-type="genus" reg="Ponyalis">P.</tp:taxon-name-part><tp:taxon-name-part taxon-name-part-type="species" reg="variabilis">variabilis</tp:taxon-name-part></tp:taxon-name></italic> Li, Bocak &amp; Pang, 2015 (<bold>J–L</bold>). <bold>A, D, G, J</bold> ventral views <bold>B, E, H, K</bold> dorsal views <bold>C, F, I, L</bold> lateral views. Scale bars: 0.5 mm.</p></caption><graphic xmlns:xlink="http://www.w3.org/1999/xlink" xlink:href="zookeys-1203-325_article-120166__-g005.jpg" position="float" orientation="portrait" xlink:type="simple" id="oo_1060088.jpg"><uri content-type="original_file" xlink:type="simple">https://binary.pensoft.net/fig/1060088</uri></graphic></fig><fig id="F6" position="float" orientation="portrait"><object-id xmlns:xlink="http://www.w3.org/1999/xlink" content-type="doi" xlink:type="simple">10.3897/zookeys.1203.120166.figure6</object-id><object-id xmlns:xlink="http://www.w3.org/1999/xlink" content-type="arpha" xlink:type="simple">F7914D2E-B0F0-54A4-BB09-411D1C232127</object-id><label>Figure 6.</label><caption><p>Habitus, dorsal view: <italic><tp:taxon-name><tp:taxon-name-part taxon-name-part-type="genus" reg="Ponyalis">Ponyalis</tp:taxon-name-part><tp:taxon-name-part taxon-name-part-type="species" reg="klapperichi">klapperichi</tp:taxon-name-part></tp:taxon-name></italic> (Bocak, 1999) (<bold>A, B</bold>); <italic><tp:taxon-name><tp:taxon-name-part taxon-name-part-type="genus" reg="Ponyalis">P.</tp:taxon-name-part><tp:taxon-name-part taxon-name-part-type="species" reg="laticornis">laticornis</tp:taxon-name-part></tp:taxon-name></italic> Fairmaire, 1899 (<bold>C, D</bold>). <bold>A, C, D</bold> males <bold>B</bold> female. Scale bars: 2.0 mm.</p></caption><graphic xmlns:xlink="http://www.w3.org/1999/xlink" xlink:href="zookeys-1203-325_article-120166__-g006.jpg" position="float" orientation="portrait" xlink:type="simple" id="oo_1060089.jpg"><uri content-type="original_file" xlink:type="simple">https://binary.pensoft.net/fig/1060089</uri></graphic></fig></tp:treatment-sec><tp:treatment-sec><!--Section generated to contain objects referenced in tp:taxon-treatment.--><fig id="F1" position="float" orientation="portrait"><object-id xmlns:xlink="http://www.w3.org/1999/xlink" content-type="doi" xlink:type="simple">10.3897/zookeys.1203.120166.figure1</object-id><object-id xmlns:xlink="http://www.w3.org/1999/xlink" content-type="arpha" xlink:type="simple">A9BD509D-7E5C-5C64-8106-09A710108DAF</object-id><label>Figure 1.</label><caption><p>Distribution map of <italic><tp:taxon-name><tp:taxon-name-part taxon-name-part-type="genus" reg="Ponyalis">Ponyalis</tp:taxon-name-part></tp:taxon-name></italic> in the world.</p></caption><graphic xmlns:xlink="http://www.w3.org/1999/xlink" xlink:href="zookeys-1203-325_article-120166__-g001.jpg" position="float" orientation="portrait" xlink:type="simple" id="oo_1060084.jpg"><uri content-type="original_file" xlink:type="simple">https://binary.pensoft.net/fig/1060084</uri></graphic></fig></tp:treatment-sec><ref-list><ref id="B10"><mixed-citation xmlns:xlink="http://www.w3.org/1999/xlink" xlink:type="simple"><person-group><name name-style="western"><surname>Kazantsev</surname><given-names>SV</given-names></name></person-group> (<year>2002</year>) <article-title>Supplementary notes to the revision of the genus <italic><tp:taxon-name><tp:taxon-name-part taxon-name-part-type="genus">Lyponia</tp:taxon-name-part></tp:taxon-name></italic> Waterhouse, 1878 (<tp:taxon-name><tp:taxon-name-part taxon-name-part-type="order">Coleoptera</tp:taxon-name-part></tp:taxon-name>, <tp:taxon-name><tp:taxon-name-part taxon-name-part-type="family">Lycidae</tp:taxon-name-part></tp:taxon-name>) with description of new taxa.</article-title><source>Russian Entomological Journal</source><volume>11</volume>(<issue>2</issue>): <fpage>197</fpage>–<lpage>206</lpage>.</mixed-citation></ref><ref id="B17"><mixed-citation xmlns:xlink="http://www.w3.org/1999/xlink" xlink:type="simple"><person-group><name name-style="western"><surname>Li</surname><given-names>Y</given-names></name><name name-style="western"><surname>Pang</surname><given-names>H</given-names></name><name name-style="western"><surname>Bocak</surname><given-names>L</given-names></name></person-group> (<year>2015a</year>) <article-title>Description of New Species of <tp:taxon-name><tp:taxon-name-part taxon-name-part-type="tribe">Lyponiini</tp:taxon-name-part></tp:taxon-name> from China (<tp:taxon-name><tp:taxon-name-part taxon-name-part-type="order">Coleoptera</tp:taxon-name-part></tp:taxon-name>: <tp:taxon-name><tp:taxon-name-part taxon-name-part-type="family">Lycidae</tp:taxon-name-part></tp:taxon-name>).</article-title><source>Annales Zoologici</source><volume>65</volume>(<issue>1</issue>): <fpage>9</fpage>–<lpage>19</lpage>. <ext-link xlink:href="10.3161/00034541ANZ2015.65.1.002" ext-link-type="doi" xlink:type="simple">https://doi.org/10.3161/00034541ANZ2015.65.1.002</ext-link></mixed-citation></ref></ref-list></tp:taxon-treatment>
