# Supplementary material for: ﻿Taxonomic review of the genus Ponyalis Fairmaire, 1899 (Coleoptera, Lycidae), with descriptions of six new species from China
Source: Zookeys. 2024 May 31;1203:325–54. doi: 10.3897/zookeys.1203.120166 (PMC11161680; doi:10.3897/zookeys.1203.120166)
Supplement: XML Treatment for Ponyalis nigrohumeralis [file zookeys.1203.120166-treatment8.xml]

<!DOCTYPE tp:taxon-treatment
  PUBLIC "-//TaxonX//DTD Taxonomic Treatment Publishing DTD v0 20100105//EN" "tax-treatment-NSO.dtd">
<tp:taxon-treatment xmlns:tp="http://www.plazi.org/taxpub"><tp:treatment-meta><kwd-group><label>Taxon classification</label><kwd>
              <named-content content-type="kingdom">Animalia</named-content>
            </kwd><kwd>
              <named-content content-type="order">Coleoptera</named-content>
            </kwd><kwd>
              <named-content content-type="family">Lycidae</named-content>
            </kwd></kwd-group><mixed-citation publication-type="journal"><person-group><name><surname>Fang</surname><given-names>Chen</given-names></name><name><surname>Yang</surname><given-names>Yuxia</given-names></name><name><surname>Yang</surname><given-names>Xingke</given-names></name><name><surname>Liu</surname><given-names>Haoyu</given-names></name></person-group><article-title>﻿Taxonomic review of the genus <italic><tp:taxon-name><tp:taxon-name-part taxon-name-part-type="genus" reg="Ponyalis">Ponyalis</tp:taxon-name-part></tp:taxon-name></italic> Fairmaire, 1899 (<tp:taxon-name><tp:taxon-name-part taxon-name-part-type="order">Coleoptera</tp:taxon-name-part></tp:taxon-name>, <tp:taxon-name><tp:taxon-name-part taxon-name-part-type="family">Lycidae</tp:taxon-name-part></tp:taxon-name>), with descriptions of six new species from China</article-title><source>Zookeys</source><day>31</day><month>05</month><year>2024</year><volume>1203</volume><fpage>325</fpage><lpage>354</lpage><pub-id pub-id-type="doi">10.3897/zookeys.1203.120166</pub-id></mixed-citation></tp:treatment-meta><tp:nomenclature><label>﻿</label><tp:taxon-name>
            <object-id xmlns:xlink="http://www.w3.org/1999/xlink" content-type="arpha" xlink:type="simple">88910544-6805-5F6C-9C74-09021F85C3A0</object-id>
            <tp:taxon-name-part taxon-name-part-type="genus" reg="Ponyalis">Ponyalis</tp:taxon-name-part>
            <tp:taxon-name-part taxon-name-part-type="species" reg="nigrohumeralis">nigrohumeralis</tp:taxon-name-part>
          </tp:taxon-name><tp:taxon-authority>(Pic, 1939)</tp:taxon-authority><xref ref-type="fig" rid="F1">Figs 1</xref><xref ref-type="fig" rid="F5">, 5G–I</xref><xref ref-type="fig" rid="F7">, 7A, B</xref><tp:nomenclature-citation-list><tp:nomenclature-citation><tp:taxon-name>
                <tp:taxon-name-part taxon-name-part-type="genus" reg="Lyponia">Lyponia</tp:taxon-name-part>
                <tp:taxon-name-part taxon-name-part-type="species" reg="nigrohumeralis">nigrohumeralis</tp:taxon-name-part>
              </tp:taxon-name><comment>Pic, 1939: 220; <xref ref-type="bibr" rid="B1">Bocak 1999</xref>: 100, fig. 79.</comment></tp:nomenclature-citation><tp:nomenclature-citation><tp:taxon-name>
                <tp:taxon-name-part taxon-name-part-type="genus" reg="Ponyalis">Ponyalis</tp:taxon-name-part>
                <tp:taxon-name-part taxon-name-part-type="species" reg="nigrohumeralis">nigrohumeralis</tp:taxon-name-part>
              </tp:taxon-name><comment>: <xref ref-type="bibr" rid="B10">Kazantsev 2002</xref>: 199, figs 31, 32; <xref ref-type="bibr" rid="B17">Li et al. 2015a</xref>: 17.</comment></tp:nomenclature-citation></tp:nomenclature-citation-list></tp:nomenclature><tp:treatment-sec sec-type="material" id="SECID0E1XBG"><title>Material examined.</title><p>China: 1♂1♀ (<abbrev xmlns:xlink="http://www.w3.org/1999/xlink" content-type="institution" xlink:title="Museum of Hebei University, Baoding" id="ABBRID0EAYBG" xlink:type="simple">MHBU</abbrev>), Shaanxi, Liuba, Miaotaizi, 10–15.VI.2005, leg. Y. B. Ba; 1♀ (<abbrev xmlns:xlink="http://www.w3.org/1999/xlink" content-type="institution" xlink:title="Museum of Hebei University, Baoding" id="ABBRID0EFYBG" xlink:type="simple">MHBU</abbrev>), Shaanxi, Liuba, 10–12.VI.2005, Y. B. Ba leg., 1♂ (<named-content xmlns:xlink="http://www.w3.org/1999/xlink" content-type="dwc:institutional_code" xlink:title="Institut Zoologii Akademii Nauk Ukraini - Institute of Zoology of the Academy of Sciences of Ukraine" xlink:href="http://grbio.org/institution/institut-zoologii-akademii-nauk-ukraini-institute-zoology-academy-sciences-ukraine" xlink:type="simple">IZAS</named-content>), Shaanxi, Ningshan, Pingheliang, 2106–2448 m, 1.V.2007, leg. M. Y. Lin; 1♂ (<named-content xmlns:xlink="http://www.w3.org/1999/xlink" content-type="dwc:institutional_code" xlink:title="Institut Zoologii Akademii Nauk Ukraini - Institute of Zoology of the Academy of Sciences of Ukraine" xlink:href="http://grbio.org/institution/institut-zoologii-akademii-nauk-ukraini-institute-zoology-academy-sciences-ukraine" xlink:type="simple">IZAS</named-content>), same locality as the preceding, 1.V.2007, leg. J. Z. Cui; 2♂ (<named-content xmlns:xlink="http://www.w3.org/1999/xlink" content-type="dwc:institutional_code" xlink:title="Institut Zoologii Akademii Nauk Ukraini - Institute of Zoology of the Academy of Sciences of Ukraine" xlink:href="http://grbio.org/institution/institut-zoologii-akademii-nauk-ukraini-institute-zoology-academy-sciences-ukraine" xlink:type="simple">IZAS</named-content>), Shaanxi, Zhouzhi, Houzhenzi, 1745–2021 m, 26.V.2007, leg. J. Z. Cui; 1♀ (<named-content xmlns:xlink="http://www.w3.org/1999/xlink" content-type="dwc:institutional_code" xlink:title="Institut Zoologii Akademii Nauk Ukraini - Institute of Zoology of the Academy of Sciences of Ukraine" xlink:href="http://grbio.org/institution/institut-zoologii-akademii-nauk-ukraini-institute-zoology-academy-sciences-ukraine" xlink:type="simple">IZAS</named-content>), same locality as the preceding, 26.V.2007, leg. H. L. Shi; 1♂ (<named-content xmlns:xlink="http://www.w3.org/1999/xlink" content-type="dwc:institutional_code" xlink:title="Institut Zoologii Akademii Nauk Ukraini - Institute of Zoology of the Academy of Sciences of Ukraine" xlink:href="http://grbio.org/institution/institut-zoologii-akademii-nauk-ukraini-institute-zoology-academy-sciences-ukraine" xlink:type="simple">IZAS</named-content>), Henan, Huixian, Baligou, 9–12.V.2002, leg. Y. F. Hao; 1♂ (<abbrev xmlns:xlink="http://www.w3.org/1999/xlink" content-type="institution" xlink:title="Museum of Hebei University, Baoding" id="ABBRID0EDZBG" xlink:type="simple">MHBU</abbrev>), Gansu, Qinzhou, Niangniangba, 30.V.2021, leg. R. Liu; 1♂ (<abbrev xmlns:xlink="http://www.w3.org/1999/xlink" content-type="institution" xlink:title="Museum of Hebei University, Baoding" id="ABBRID0EIZBG" xlink:type="simple">MHBU</abbrev>), Gansu, Wenxian, Huangtuling, 2250 m, 9.VII.2003, leg. Y. B. Ba &amp; Y. P. Niu; 1♂ (<abbrev xmlns:xlink="http://www.w3.org/1999/xlink" content-type="institution" xlink:title="Museum of Hebei University, Baoding" id="ABBRID0ENZBG" xlink:type="simple">MHBU</abbrev>), Sichuan, Jiuzhaigou, Wujiao, 15.VII.2009, leg. Z. H. Gao &amp; Y. P. Niu.</p></tp:treatment-sec><tp:treatment-sec sec-type="Differential diagnosis" id="SECID0ESZBG"><title>Differential diagnosis.</title><p>This species can be easily separated from all other <italic><tp:taxon-name><tp:taxon-name-part taxon-name-part-type="genus" reg="Ponyalis">Ponyalis</tp:taxon-name-part></tp:taxon-name></italic> by the combination of the following characters: pronotum uniformly black, elytra bicolored, at least black at humeri (Fig. <xref ref-type="fig" rid="F7">7A, B</xref>); male antennomere I flattened dorsally, III long-triangular, lamellae of IV–X nearly parallel-sided along the whole length (Fig. <xref ref-type="fig" rid="F7">7A</xref>); elytral primary costae much stouter than the secondary ones in whole length, cells transverse (Fig. <xref ref-type="fig" rid="F7">7A, B</xref>); phallus moderately widened at middle part and arched at apex in dorsal and ventral views(Fig. <xref ref-type="fig" rid="F5">5G, H</xref>), weakly bent dorsally in lateral view (Fig. <xref ref-type="fig" rid="F5">5I</xref>).</p></tp:treatment-sec><tp:treatment-sec sec-type="Descriptive notes" id="SECID0ET1BG"><title>Descriptive notes.</title><p><bold>Male</bold> (Fig. <xref ref-type="fig" rid="F7">7A</xref>). Antennae reaching basal 3/5 length of elytra when inclined, antennomere I flattened dorsally, III long-triangular, 1.4× as long as wide, lamellae of IV–X nearly parallel-sided along the whole length, 1.5–3.9× longer than the corresponding antennomere itself, XI parallel-sided and 4.2× as long as wide.</p><p>Aedeagus: phallus slender and 3.3× as long as wide, moderately widened at middle part and arcuate at lateral margins, strongly projected distad at apical margin and arched at apex in dorsal and ventral views, with rectangular latero-apical angels, between which the distance barely smaller than maximal width of trunk (Fig. <xref ref-type="fig" rid="F5">5G, H</xref>), weakly bent dorsally and tapered distad in lateral view (Fig. <xref ref-type="fig" rid="F5">5I</xref>).</p><p><bold>Female</bold> (Fig. <xref ref-type="fig" rid="F7">7B</xref>). Similar to male, but body stouter, antennae shorter and reaching elytral mid-length when inclined, antennomeres III–V all nearly triangular, lamellae of VI–X 1.1–1.5× as long as its corresponding antennomere itself, XI fusiform and 2.6× as long as wide.</p></tp:treatment-sec><tp:treatment-sec sec-type="distribution" id="SECID0ER2BG"><title>Distribution</title><p>(Fig. <xref ref-type="fig" rid="F1">1</xref>). China (Henan, Shaanxi, Gansu, Hunan, Hubei, Sichuan).</p></tp:treatment-sec><tp:treatment-sec sec-type="remarks" id="SECID0E22BG"><title>Remarks.</title><p><xref ref-type="bibr" rid="B1">Bocak (1999)</xref> and <xref ref-type="bibr" rid="B10">Kazantsev (2002)</xref> provided the illustration of the aedeagus for this species, and here we present the habitus of male and female for the first time.</p><fig id="F7" position="float" orientation="portrait"><object-id xmlns:xlink="http://www.w3.org/1999/xlink" content-type="doi" xlink:type="simple">10.3897/zookeys.1203.120166.figure7</object-id><object-id xmlns:xlink="http://www.w3.org/1999/xlink" content-type="arpha" xlink:type="simple">5CD4A796-CD19-5B13-AEFB-6DC55FD5B0C3</object-id><label>Figure 7.</label><caption><p>Habitus, dorsal view: <italic><tp:taxon-name><tp:taxon-name-part taxon-name-part-type="genus" reg="Ponyalis">Ponyalis</tp:taxon-name-part><tp:taxon-name-part taxon-name-part-type="species" reg="nigrohumeralis">nigrohumeralis</tp:taxon-name-part></tp:taxon-name></italic> (Pic, 1939) (<bold>A, B</bold>); <italic><tp:taxon-name><tp:taxon-name-part taxon-name-part-type="genus" reg="Ponyalis">P.</tp:taxon-name-part><tp:taxon-name-part taxon-name-part-type="species" reg="variabilis">variabilis</tp:taxon-name-part></tp:taxon-name></italic> Li, Bocak &amp; Pang, 2015 (<bold>C, D</bold>). <bold>A, C</bold> males; <bold>B, D</bold> females. Scale bars: 2.0 mm.</p></caption><graphic xmlns:xlink="http://www.w3.org/1999/xlink" xlink:href="zookeys-1203-325_article-120166__-g007.jpg" position="float" orientation="portrait" xlink:type="simple" id="oo_1060090.jpg"><uri content-type="original_file" xlink:type="simple">https://binary.pensoft.net/fig/1060090</uri></graphic></fig></tp:treatment-sec><tp:treatment-sec><!--Section generated to contain objects referenced in tp:taxon-treatment.--><fig id="F1" position="float" orientation="portrait"><object-id xmlns:xlink="http://www.w3.org/1999/xlink" content-type="doi" xlink:type="simple">10.3897/zookeys.1203.120166.figure1</object-id><object-id xmlns:xlink="http://www.w3.org/1999/xlink" content-type="arpha" xlink:type="simple">A9BD509D-7E5C-5C64-8106-09A710108DAF</object-id><label>Figure 1.</label><caption><p>Distribution map of <italic><tp:taxon-name><tp:taxon-name-part taxon-name-part-type="genus" reg="Ponyalis">Ponyalis</tp:taxon-name-part></tp:taxon-name></italic> in the world.</p></caption><graphic xmlns:xlink="http://www.w3.org/1999/xlink" xlink:href="zookeys-1203-325_article-120166__-g001.jpg" position="float" orientation="portrait" xlink:type="simple" id="oo_1060084.jpg"><uri content-type="original_file" xlink:type="simple">https://binary.pensoft.net/fig/1060084</uri></graphic></fig><fig id="F5" position="float" orientation="portrait"><object-id xmlns:xlink="http://www.w3.org/1999/xlink" content-type="doi" xlink:type="simple">10.3897/zookeys.1203.120166.figure5</object-id><object-id xmlns:xlink="http://www.w3.org/1999/xlink" content-type="arpha" xlink:type="simple">105CBC74-129E-53F8-A337-2FF4B70C217F</object-id><label>Figure 5.</label><caption><p>Aedeagi of <italic><tp:taxon-name><tp:taxon-name-part taxon-name-part-type="genus" reg="Ponyalis">Ponyalis</tp:taxon-name-part><tp:taxon-name-part taxon-name-part-type="species" reg="klapperichi">klapperichi</tp:taxon-name-part></tp:taxon-name></italic> (Bocak, 1999) (<bold>A–C</bold>); <italic><tp:taxon-name><tp:taxon-name-part taxon-name-part-type="genus" reg="Ponyalis">P.</tp:taxon-name-part><tp:taxon-name-part taxon-name-part-type="species" reg="laticornis">laticornis</tp:taxon-name-part></tp:taxon-name></italic> Fairmaire, 1899 (<bold>D–F</bold>); <italic><tp:taxon-name><tp:taxon-name-part taxon-name-part-type="genus" reg="Ponyalis">P.</tp:taxon-name-part><tp:taxon-name-part taxon-name-part-type="species" reg="nigrohumeralis">nigrohumeralis</tp:taxon-name-part></tp:taxon-name></italic> (Pic, 1939) (<bold>G–I</bold>); <italic><tp:taxon-name><tp:taxon-name-part taxon-name-part-type="genus" reg="Ponyalis">P.</tp:taxon-name-part><tp:taxon-name-part taxon-name-part-type="species" reg="variabilis">variabilis</tp:taxon-name-part></tp:taxon-name></italic> Li, Bocak &amp; Pang, 2015 (<bold>J–L</bold>). <bold>A, D, G, J</bold> ventral views <bold>B, E, H, K</bold> dorsal views <bold>C, F, I, L</bold> lateral views. Scale bars: 0.5 mm.</p></caption><graphic xmlns:xlink="http://www.w3.org/1999/xlink" xlink:href="zookeys-1203-325_article-120166__-g005.jpg" position="float" orientation="portrait" xlink:type="simple" id="oo_1060088.jpg"><uri content-type="original_file" xlink:type="simple">https://binary.pensoft.net/fig/1060088</uri></graphic></fig></tp:treatment-sec><ref-list><ref id="B1"><mixed-citation xmlns:xlink="http://www.w3.org/1999/xlink" xlink:type="simple"><person-group><name name-style="western"><surname>Bocak</surname><given-names>L</given-names></name></person-group> (<year>1999</year>) <article-title>A revision and phylogenetic analysis of the genus <italic><tp:taxon-name><tp:taxon-name-part taxon-name-part-type="genus">Lyponia</tp:taxon-name-part></tp:taxon-name></italic> C. O. Waterhouse, 1878 (<tp:taxon-name><tp:taxon-name-part taxon-name-part-type="order">Coleoptera</tp:taxon-name-part></tp:taxon-name>, <tp:taxon-name><tp:taxon-name-part taxon-name-part-type="family">Lycidae</tp:taxon-name-part></tp:taxon-name>).</article-title><source>Entomologica Basiliensia</source><volume>21</volume>: <fpage>59</fpage>–<lpage>103</lpage>.</mixed-citation></ref><ref id="B10"><mixed-citation xmlns:xlink="http://www.w3.org/1999/xlink" xlink:type="simple"><person-group><name name-style="western"><surname>Kazantsev</surname><given-names>SV</given-names></name></person-group> (<year>2002</year>) <article-title>Supplementary notes to the revision of the genus <italic><tp:taxon-name><tp:taxon-name-part taxon-name-part-type="genus">Lyponia</tp:taxon-name-part></tp:taxon-name></italic> Waterhouse, 1878 (<tp:taxon-name><tp:taxon-name-part taxon-name-part-type="order">Coleoptera</tp:taxon-name-part></tp:taxon-name>, <tp:taxon-name><tp:taxon-name-part taxon-name-part-type="family">Lycidae</tp:taxon-name-part></tp:taxon-name>) with description of new taxa.</article-title><source>Russian Entomological Journal</source><volume>11</volume>(<issue>2</issue>): <fpage>197</fpage>–<lpage>206</lpage>.</mixed-citation></ref><ref id="B17"><mixed-citation xmlns:xlink="http://www.w3.org/1999/xlink" xlink:type="simple"><person-group><name name-style="western"><surname>Li</surname><given-names>Y</given-names></name><name name-style="western"><surname>Pang</surname><given-names>H</given-names></name><name name-style="western"><surname>Bocak</surname><given-names>L</given-names></name></person-group> (<year>2015a</year>) <article-title>Description of New Species of <tp:taxon-name><tp:taxon-name-part taxon-name-part-type="tribe">Lyponiini</tp:taxon-name-part></tp:taxon-name> from China (<tp:taxon-name><tp:taxon-name-part taxon-name-part-type="order">Coleoptera</tp:taxon-name-part></tp:taxon-name>: <tp:taxon-name><tp:taxon-name-part taxon-name-part-type="family">Lycidae</tp:taxon-name-part></tp:taxon-name>).</article-title><source>Annales Zoologici</source><volume>65</volume>(<issue>1</issue>): <fpage>9</fpage>–<lpage>19</lpage>. <ext-link xlink:href="10.3161/00034541ANZ2015.65.1.002" ext-link-type="doi" xlink:type="simple">https://doi.org/10.3161/00034541ANZ2015.65.1.002</ext-link></mixed-citation></ref></ref-list></tp:taxon-treatment>
