# Supplementary material for: ﻿Taxonomic review of the genus Ponyalis Fairmaire, 1899 (Coleoptera, Lycidae), with descriptions of six new species from China
Source: Zookeys. 2024 May 31;1203:325–54. doi: 10.3897/zookeys.1203.120166 (PMC11161680; doi:10.3897/zookeys.1203.120166)
Supplement: XML Treatment for Ponyalis variabilis [file zookeys.1203.120166-treatment9.xml]

<!DOCTYPE tp:taxon-treatment
  PUBLIC "-//TaxonX//DTD Taxonomic Treatment Publishing DTD v0 20100105//EN" "tax-treatment-NSO.dtd">
<tp:taxon-treatment xmlns:tp="http://www.plazi.org/taxpub"><tp:treatment-meta><kwd-group><label>Taxon classification</label><kwd>
              <named-content content-type="kingdom">Animalia</named-content>
            </kwd><kwd>
              <named-content content-type="order">Coleoptera</named-content>
            </kwd><kwd>
              <named-content content-type="family">Lycidae</named-content>
            </kwd></kwd-group><mixed-citation publication-type="journal"><person-group><name><surname>Fang</surname><given-names>Chen</given-names></name><name><surname>Yang</surname><given-names>Yuxia</given-names></name><name><surname>Yang</surname><given-names>Xingke</given-names></name><name><surname>Liu</surname><given-names>Haoyu</given-names></name></person-group><article-title>﻿Taxonomic review of the genus <italic><tp:taxon-name><tp:taxon-name-part taxon-name-part-type="genus" reg="Ponyalis">Ponyalis</tp:taxon-name-part></tp:taxon-name></italic> Fairmaire, 1899 (<tp:taxon-name><tp:taxon-name-part taxon-name-part-type="order">Coleoptera</tp:taxon-name-part></tp:taxon-name>, <tp:taxon-name><tp:taxon-name-part taxon-name-part-type="family">Lycidae</tp:taxon-name-part></tp:taxon-name>), with descriptions of six new species from China</article-title><source>Zookeys</source><day>31</day><month>05</month><year>2024</year><volume>1203</volume><fpage>325</fpage><lpage>354</lpage><pub-id pub-id-type="doi">10.3897/zookeys.1203.120166</pub-id></mixed-citation></tp:treatment-meta><tp:nomenclature><label>﻿</label><tp:taxon-name>
            <object-id xmlns:xlink="http://www.w3.org/1999/xlink" content-type="arpha" xlink:type="simple">48FBBC87-2069-5EEC-AC4F-E326C164C927</object-id>
            <tp:taxon-name-part taxon-name-part-type="genus" reg="Ponyalis">Ponyalis</tp:taxon-name-part>
            <tp:taxon-name-part taxon-name-part-type="species" reg="variabilis">variabilis</tp:taxon-name-part>
          </tp:taxon-name><tp:taxon-authority>Li, Bocak &amp; Pang, 2015</tp:taxon-authority><xref ref-type="fig" rid="F1">Figs 1</xref><xref ref-type="fig" rid="F5">, 5J–L</xref><xref ref-type="fig" rid="F7">, 7C, D</xref><tp:nomenclature-citation-list><tp:nomenclature-citation><tp:taxon-name>
                <tp:taxon-name-part taxon-name-part-type="genus" reg="Ponyalis">Ponyalis</tp:taxon-name-part>
                <tp:taxon-name-part taxon-name-part-type="species" reg="variabilis">variabilis</tp:taxon-name-part>
              </tp:taxon-name><comment>Li, Bocak &amp; Pang, 2015: 14, figs 8, 15, 16.</comment></tp:nomenclature-citation></tp:nomenclature-citation-list></tp:nomenclature><tp:treatment-sec sec-type="material" id="SECID0EH5BG"><title>Material examined.</title><p>China: 1♂ (<abbrev xmlns:xlink="http://www.w3.org/1999/xlink" content-type="institution" xlink:title="Museum of Hebei University, Baoding" id="ABBRID0EN5BG" xlink:type="simple">MHBU</abbrev>), Hubei, Qingtianpao, 22.V.2019, leg. P. Wang; 1♀ (<abbrev xmlns:xlink="http://www.w3.org/1999/xlink" content-type="institution" xlink:title="Museum of Hebei University, Baoding" id="ABBRID0ES5BG" xlink:type="simple">MHBU</abbrev>), same locality as the preceding, 11.VI.2018, leg. P. Wang.</p></tp:treatment-sec><tp:treatment-sec sec-type="Differential diagnosis" id="SECID0EX5BG"><title>Differential diagnosis.</title><p>This species can be readily identified from all other <italic><tp:taxon-name><tp:taxon-name-part taxon-name-part-type="genus" reg="Ponyalis">Ponyalis</tp:taxon-name-part></tp:taxon-name></italic> by the combination of the following characters: pronotum black, red margins, elytra red (Fig. <xref ref-type="fig" rid="F7">7C, D</xref>); male antennomere I flattened dorsally, III long-triangular, lamellae of IV–X extended along whole length of corresponding stem and tapered laterally (Fig. <xref ref-type="fig" rid="F7">7C</xref>); elytra 5.0× longer than pronotum, primary costae much stouter than the secondary ones in whole length, cells transverse (Fig. <xref ref-type="fig" rid="F7">7C, D</xref>); phallus widened at middle part and moderately projected distad at apical margin and &lt; 30° angle at apex in ventral and dorsal views (Fig. <xref ref-type="fig" rid="F5">5J, K</xref>).</p></tp:treatment-sec><tp:treatment-sec sec-type="Descriptive notes" id="SECID0EU6BG"><title>Descriptive notes.</title><p><bold>Male</bold> (Fig. <xref ref-type="fig" rid="F7">7C</xref>). Antennae reaching basal 3/5 length of elytra when inclined, antennomere I flattened dorsally, III long-triangular, 1.3× as long as wide, with outer apical angle barely protruding laterally, lamellae of IV–X extended along whole length of corresponding stem and tapered laterally, 2.0–3.2× longer than the corresponding antennomere itself, XI fusiform and 5.0× as long as wide.</p><p>Aedeagus: phallus slender and 3.7× as long as wide, strongly widened at middle part and arcuate at lateral margins, moderately projected distad at apical margin and narrowly narrowed at apex, with acute latero-apical angels, between which the distance much smaller than maximal width of trunk (Fig. <xref ref-type="fig" rid="F5">5J, K</xref>), almost even in width and weakly bent dorsally, truncate at ventro-apical 1/4 in lateral view (Fig. <xref ref-type="fig" rid="F5">5L</xref>).</p><p><bold>Female</bold> (Fig. <xref ref-type="fig" rid="F7">7D</xref>). Similar to male, but body stouter, antennae shorter and reaching elytral mid-length when inclined, antennomeres III–V all nearly triangular, lamellae of VI–IX 1.1–1.7× as long as its corresponding antennomere itself, XI fusiform and 3.0× as long as wide.</p></tp:treatment-sec><tp:treatment-sec sec-type="distribution" id="SECID0ETAAI"><title>Distribution</title><p>(Fig. <xref ref-type="fig" rid="F1">1</xref>). China (Hunan, Hubei, Guizhou).</p></tp:treatment-sec><tp:treatment-sec><!--Section generated to contain objects referenced in tp:taxon-treatment.--><fig id="F1" position="float" orientation="portrait"><object-id xmlns:xlink="http://www.w3.org/1999/xlink" content-type="doi" xlink:type="simple">10.3897/zookeys.1203.120166.figure1</object-id><object-id xmlns:xlink="http://www.w3.org/1999/xlink" content-type="arpha" xlink:type="simple">A9BD509D-7E5C-5C64-8106-09A710108DAF</object-id><label>Figure 1.</label><caption><p>Distribution map of <italic><tp:taxon-name><tp:taxon-name-part taxon-name-part-type="genus" reg="Ponyalis">Ponyalis</tp:taxon-name-part></tp:taxon-name></italic> in the world.</p></caption><graphic xmlns:xlink="http://www.w3.org/1999/xlink" xlink:href="zookeys-1203-325_article-120166__-g001.jpg" position="float" orientation="portrait" xlink:type="simple" id="oo_1060084.jpg"><uri content-type="original_file" xlink:type="simple">https://binary.pensoft.net/fig/1060084</uri></graphic></fig><fig id="F5" position="float" orientation="portrait"><object-id xmlns:xlink="http://www.w3.org/1999/xlink" content-type="doi" xlink:type="simple">10.3897/zookeys.1203.120166.figure5</object-id><object-id xmlns:xlink="http://www.w3.org/1999/xlink" content-type="arpha" xlink:type="simple">105CBC74-129E-53F8-A337-2FF4B70C217F</object-id><label>Figure 5.</label><caption><p>Aedeagi of <italic><tp:taxon-name><tp:taxon-name-part taxon-name-part-type="genus" reg="Ponyalis">Ponyalis</tp:taxon-name-part><tp:taxon-name-part taxon-name-part-type="species" reg="klapperichi">klapperichi</tp:taxon-name-part></tp:taxon-name></italic> (Bocak, 1999) (<bold>A–C</bold>); <italic><tp:taxon-name><tp:taxon-name-part taxon-name-part-type="genus" reg="Ponyalis">P.</tp:taxon-name-part><tp:taxon-name-part taxon-name-part-type="species" reg="laticornis">laticornis</tp:taxon-name-part></tp:taxon-name></italic> Fairmaire, 1899 (<bold>D–F</bold>); <italic><tp:taxon-name><tp:taxon-name-part taxon-name-part-type="genus" reg="Ponyalis">P.</tp:taxon-name-part><tp:taxon-name-part taxon-name-part-type="species" reg="nigrohumeralis">nigrohumeralis</tp:taxon-name-part></tp:taxon-name></italic> (Pic, 1939) (<bold>G–I</bold>); <italic><tp:taxon-name><tp:taxon-name-part taxon-name-part-type="genus" reg="Ponyalis">P.</tp:taxon-name-part><tp:taxon-name-part taxon-name-part-type="species" reg="variabilis">variabilis</tp:taxon-name-part></tp:taxon-name></italic> Li, Bocak &amp; Pang, 2015 (<bold>J–L</bold>). <bold>A, D, G, J</bold> ventral views <bold>B, E, H, K</bold> dorsal views <bold>C, F, I, L</bold> lateral views. Scale bars: 0.5 mm.</p></caption><graphic xmlns:xlink="http://www.w3.org/1999/xlink" xlink:href="zookeys-1203-325_article-120166__-g005.jpg" position="float" orientation="portrait" xlink:type="simple" id="oo_1060088.jpg"><uri content-type="original_file" xlink:type="simple">https://binary.pensoft.net/fig/1060088</uri></graphic></fig><fig id="F7" position="float" orientation="portrait"><object-id xmlns:xlink="http://www.w3.org/1999/xlink" content-type="doi" xlink:type="simple">10.3897/zookeys.1203.120166.figure7</object-id><object-id xmlns:xlink="http://www.w3.org/1999/xlink" content-type="arpha" xlink:type="simple">5CD4A796-CD19-5B13-AEFB-6DC55FD5B0C3</object-id><label>Figure 7.</label><caption><p>Habitus, dorsal view: <italic><tp:taxon-name><tp:taxon-name-part taxon-name-part-type="genus" reg="Ponyalis">Ponyalis</tp:taxon-name-part><tp:taxon-name-part taxon-name-part-type="species" reg="nigrohumeralis">nigrohumeralis</tp:taxon-name-part></tp:taxon-name></italic> (Pic, 1939) (<bold>A, B</bold>); <italic><tp:taxon-name><tp:taxon-name-part taxon-name-part-type="genus" reg="Ponyalis">P.</tp:taxon-name-part><tp:taxon-name-part taxon-name-part-type="species" reg="variabilis">variabilis</tp:taxon-name-part></tp:taxon-name></italic> Li, Bocak &amp; Pang, 2015 (<bold>C, D</bold>). <bold>A, C</bold> males; <bold>B, D</bold> females. Scale bars: 2.0 mm.</p></caption><graphic xmlns:xlink="http://www.w3.org/1999/xlink" xlink:href="zookeys-1203-325_article-120166__-g007.jpg" position="float" orientation="portrait" xlink:type="simple" id="oo_1060090.jpg"><uri content-type="original_file" xlink:type="simple">https://binary.pensoft.net/fig/1060090</uri></graphic></fig></tp:treatment-sec></tp:taxon-treatment>
