# Supplementary material for: ﻿Taxonomic review of the genus Ponyalis Fairmaire, 1899 (Coleoptera, Lycidae), with descriptions of six new species from China
Source: Zookeys. 2024 May 31;1203:325–54. doi: 10.3897/zookeys.1203.120166 (PMC11161680; doi:10.3897/zookeys.1203.120166)
Supplement: XML Treatment for Ponyalis dabieshanensis [file zookeys.1203.120166-treatment10.xml]

<!DOCTYPE tp:taxon-treatment
  PUBLIC "-//TaxonX//DTD Taxonomic Treatment Publishing DTD v0 20100105//EN" "tax-treatment-NSO.dtd">
<tp:taxon-treatment xmlns:tp="http://www.plazi.org/taxpub"><tp:treatment-meta><kwd-group><label>Taxon classification</label><kwd>
              <named-content content-type="kingdom">Animalia</named-content>
            </kwd><kwd>
              <named-content content-type="order">Coleoptera</named-content>
            </kwd><kwd>
              <named-content content-type="family">Lycidae</named-content>
            </kwd></kwd-group><mixed-citation publication-type="journal"><person-group><name><surname>Fang</surname><given-names>Chen</given-names></name><name><surname>Yang</surname><given-names>Yuxia</given-names></name><name><surname>Yang</surname><given-names>Xingke</given-names></name><name><surname>Liu</surname><given-names>Haoyu</given-names></name></person-group><article-title>﻿Taxonomic review of the genus <italic><tp:taxon-name><tp:taxon-name-part taxon-name-part-type="genus" reg="Ponyalis">Ponyalis</tp:taxon-name-part></tp:taxon-name></italic> Fairmaire, 1899 (<tp:taxon-name><tp:taxon-name-part taxon-name-part-type="order">Coleoptera</tp:taxon-name-part></tp:taxon-name>, <tp:taxon-name><tp:taxon-name-part taxon-name-part-type="family">Lycidae</tp:taxon-name-part></tp:taxon-name>), with descriptions of six new species from China</article-title><source>Zookeys</source><day>31</day><month>05</month><year>2024</year><volume>1203</volume><fpage>325</fpage><lpage>354</lpage><pub-id pub-id-type="doi">10.3897/zookeys.1203.120166</pub-id></mixed-citation></tp:treatment-meta><tp:nomenclature><label>﻿</label><tp:taxon-name>
            <object-id xmlns:xlink="http://www.w3.org/1999/xlink" content-type="arpha" xlink:type="simple">2569CD85-30DD-5D79-B912-1AAB8B57176B</object-id>
            <tp:taxon-name-part taxon-name-part-type="genus" reg="Ponyalis">Ponyalis</tp:taxon-name-part>
            <tp:taxon-name-part taxon-name-part-type="species" reg="dabieshanensis">dabieshanensis</tp:taxon-name-part>
            <object-id xmlns:xlink="http://www.w3.org/1999/xlink" content-type="zoobank" xlink:type="simple">https://zoobank.org/35305630-EE04-48A4-9E34-7CAC75ABB912</object-id>
          </tp:taxon-name><tp:taxon-authority>Y. Yang, Fang &amp; Liu</tp:taxon-authority><tp:taxon-status xmlns:xlink="http://www.w3.org/1999/xlink" xlink:type="simple">sp. nov.</tp:taxon-status><xref ref-type="fig" rid="F1">Figs 1</xref><xref ref-type="fig" rid="F8">, 8A, B</xref><xref ref-type="fig" rid="F9">, 9A–C</xref></tp:nomenclature><tp:treatment-sec sec-type="type material" id="SECID0ETCAI"><title>Type material.</title><p><bold><italic>Holotype</italic></bold>: ♂ (<abbrev xmlns:xlink="http://www.w3.org/1999/xlink" content-type="institution" xlink:title="Museum of Hebei University, Baoding" id="ABBRID0E5CAI" xlink:type="simple">MHBU</abbrev>), China, Anhui, Yaoluoping Natural Reserve, VII. 2015, leg. J. Fang. <bold><italic>Paratype</italic></bold>: China: 1♀ (<named-content xmlns:xlink="http://www.w3.org/1999/xlink" content-type="dwc:institutional_code" xlink:title="Institut Zoologii Akademii Nauk Ukraini - Institute of Zoology of the Academy of Sciences of Ukraine" xlink:href="http://grbio.org/institution/institut-zoologii-akademii-nauk-ukraini-institute-zoology-academy-sciences-ukraine" xlink:type="simple">IZAS</named-content>), Anhui, Jinzhai, Baojia, Jingangtai, 5.V.2021, leg. K. D. Zhao &amp; X. C. Zhu.</p></tp:treatment-sec><tp:treatment-sec sec-type="Differential diagnosis" id="SECID0ELDAI"><title>Differential diagnosis.</title><p>This species differs from all others of <italic><tp:taxon-name><tp:taxon-name-part taxon-name-part-type="genus" reg="Ponyalis">Ponyalis</tp:taxon-name-part></tp:taxon-name></italic> by the combination of the following characters: pronotum black, with red margins, elytra red (Fig. <xref ref-type="fig" rid="F8">8A, B</xref>); male antennomere I nearly globular, III with outer apical angle strongly protruding laterally, lamella of IV extending from middle of the joint, extremely long and 2.0× longer than joint itself (Fig. <xref ref-type="fig" rid="F8">8</xref>); elytral primary costae much stouter than the secondary ones in whole length, cells mostly squared (Fig. <xref ref-type="fig" rid="F8">8A, B</xref>); phallus moderately projected distad at apical margin and arched at apex in dorsal and ventral views (Fig. <xref ref-type="fig" rid="F9">9A, B</xref>).</p><p>The new species looks like <italic><tp:taxon-name><tp:taxon-name-part taxon-name-part-type="genus" reg="Ponyalis">P.</tp:taxon-name-part><tp:taxon-name-part taxon-name-part-type="species" reg="fukiensis">fukiensis</tp:taxon-name-part></tp:taxon-name></italic> in the body coloration, but differs from it in the following characters: male antennomere III with outer apical angle barely protruding laterally (Fig. <xref ref-type="fig" rid="F8">8A</xref>), while strongly protruding laterally in <italic><tp:taxon-name><tp:taxon-name-part taxon-name-part-type="genus" reg="Ponyalis">P.</tp:taxon-name-part><tp:taxon-name-part taxon-name-part-type="species" reg="fukiensis">fukiensis</tp:taxon-name-part></tp:taxon-name></italic> (Fig. <xref ref-type="fig" rid="F2">2C</xref>); phallus arched at apex in dorsal and ventral views (Fig. <xref ref-type="fig" rid="F9">9A, B</xref>), while narrowly rounded at apex in <italic><tp:taxon-name><tp:taxon-name-part taxon-name-part-type="genus" reg="Ponyalis">P.</tp:taxon-name-part><tp:taxon-name-part taxon-name-part-type="species" reg="fukiensis">fukiensis</tp:taxon-name-part></tp:taxon-name></italic> (Fig. <xref ref-type="fig" rid="F3">3D, E</xref>); phallus with distance between the latero-apical thorns barely smaller than maximal width of trunk (Fig. <xref ref-type="fig" rid="F9">9A, B</xref>), while greater in <italic><tp:taxon-name><tp:taxon-name-part taxon-name-part-type="genus" reg="Ponyalis">P.</tp:taxon-name-part><tp:taxon-name-part taxon-name-part-type="species" reg="fukiensis">fukiensis</tp:taxon-name-part></tp:taxon-name></italic> (Fig. <xref ref-type="fig" rid="F3">3D, E</xref>).</p></tp:treatment-sec><tp:treatment-sec sec-type="description" id="SECID0EOGAI"><title>Description.</title><p><bold>Male</bold> (Fig. <xref ref-type="fig" rid="F8">8A</xref>). Body stout, black to dark brown, pronotum red, with a large black patch in center of disc, elytra red.</p><p>Head dorsally flat, antennomere I nearly globular, III long-triangular, 1.4× as long as wide, with outer apical angle barely protruding laterally, lamellae of IV–VII abruptly extended laterally and nearly parallel-sided along the whole length, 4.2–7.2× longer than the corresponding antennomere itself.</p><p>Pronotum nearly trapezoidal, flat, and barely wider than long, with rounded anterior angles and acute posterior angles, anterior margin arched, lateral margins weakly sinuate and posterior margin bisinuate. Scutellum barely narrowed posteriorly and obviously emarginate at apex.</p><p>Elytra parallel-sided, all primary costae stouter than secondary ones, and primary costae II and IV stouter than other costae in whole length of elytra, most cells rectangular.</p><p>Aedeagus: phallus slender and 3.2× as long as wide, barely widened at basal part and arcuate at lateral margins, moderately projected distad at apical margin and arched at apex in dorsal and ventral views, with sharp latero-apical angels, between which the distance barely smaller than maximal width of trunk (Fig. <xref ref-type="fig" rid="F9">9A, B</xref>), almost even in width and weakly bent dorsally, truncate at ventro-apical 1/5 in lateral view (Fig. <xref ref-type="fig" rid="F9">9C</xref>).</p><p><bold>Female</bold> (Fig. <xref ref-type="fig" rid="F8">8B</xref>). Similar to male, but body stouter, antennae reaching apical 1/3 length of elytra when inclined, antennomeres III–VII triangular, 1.0–1.3× as long as wide, lamellae of VIII–X 1.1–1.3× as long as its corresponding antennomere itself, XI fusiform and 3.0× as long as wide.</p></tp:treatment-sec><tp:treatment-sec sec-type="distribution" id="SECID0EPHAI"><title>Distribution</title><p>(Fig. <xref ref-type="fig" rid="F1">1</xref>). China (Anhui).</p></tp:treatment-sec><tp:treatment-sec sec-type="etymology" id="SECID0EZHAI"><title>Etymology.</title><p>The specific name is derived from the type locality of this new species, Dabieshan, Anhui Province, China.</p></tp:treatment-sec><tp:treatment-sec sec-type="remarks" id="SECID0E5HAI"><title>Remarks.</title><p>The left proleg, left VIII–XI and right III–XI antennomeres of the holotype are missing.</p><fig id="F8" position="float" orientation="portrait"><object-id xmlns:xlink="http://www.w3.org/1999/xlink" content-type="doi" xlink:type="simple">10.3897/zookeys.1203.120166.figure8</object-id><object-id xmlns:xlink="http://www.w3.org/1999/xlink" content-type="arpha" xlink:type="simple">BF346EF4-C564-5B81-8109-4070534F2590</object-id><label>Figure 8.</label><caption><p>Habitus, dorsal view: <italic><tp:taxon-name><tp:taxon-name-part taxon-name-part-type="genus" reg="Ponyalis">Ponyalis</tp:taxon-name-part><tp:taxon-name-part taxon-name-part-type="species" reg="dabieshanensis">dabieshanensis</tp:taxon-name-part></tp:taxon-name></italic> sp. nov. (<bold>A, B</bold>); <italic><tp:taxon-name><tp:taxon-name-part taxon-name-part-type="genus" reg="Ponyalis">P.</tp:taxon-name-part><tp:taxon-name-part taxon-name-part-type="species" reg="truncata">truncata</tp:taxon-name-part></tp:taxon-name></italic> sp. nov. (<bold>C</bold>). <bold>A, C</bold> males <bold>B</bold> female. Scale bars: 2.0 mm.</p></caption><graphic xmlns:xlink="http://www.w3.org/1999/xlink" xlink:href="zookeys-1203-325_article-120166__-g008.jpg" position="float" orientation="portrait" xlink:type="simple" id="oo_1060091.jpg"><uri content-type="original_file" xlink:type="simple">https://binary.pensoft.net/fig/1060091</uri></graphic></fig><fig id="F9" position="float" orientation="portrait"><object-id xmlns:xlink="http://www.w3.org/1999/xlink" content-type="doi" xlink:type="simple">10.3897/zookeys.1203.120166.figure9</object-id><object-id xmlns:xlink="http://www.w3.org/1999/xlink" content-type="arpha" xlink:type="simple">BD83C3A8-EFA0-5F58-8D6F-9EBE0399DBC1</object-id><label>Figure 9.</label><caption><p>Aedeagi of <italic><tp:taxon-name><tp:taxon-name-part taxon-name-part-type="genus" reg="Ponyalis">Ponyalis</tp:taxon-name-part><tp:taxon-name-part taxon-name-part-type="species" reg="dabieshanensis">dabieshanensis</tp:taxon-name-part></tp:taxon-name></italic> sp. nov. (<bold>A–C</bold>); <italic><tp:taxon-name><tp:taxon-name-part taxon-name-part-type="genus" reg="Ponyalis">P.</tp:taxon-name-part><tp:taxon-name-part taxon-name-part-type="species" reg="truncata">truncata</tp:taxon-name-part></tp:taxon-name></italic> sp. nov. (<bold>D–F</bold>); <italic><tp:taxon-name><tp:taxon-name-part taxon-name-part-type="genus" reg="Ponyalis">P.</tp:taxon-name-part><tp:taxon-name-part taxon-name-part-type="species" reg="quadricollis">quadricollis</tp:taxon-name-part></tp:taxon-name></italic> (Kiesenwetter, 1874) (<bold>G–I</bold>); <italic><tp:taxon-name><tp:taxon-name-part taxon-name-part-type="genus" reg="Ponyalis">P.</tp:taxon-name-part><tp:taxon-name-part taxon-name-part-type="species" reg="quadricollimima">quadricollimima</tp:taxon-name-part></tp:taxon-name></italic> sp. nov. (<bold>J–L</bold>). <bold>A, D, G, J</bold> ventral views <bold>B, E, H, K</bold> dorsal views <bold>C, F, I, L</bold> lateral views. Scale bars: 0.5 mm.</p></caption><graphic xmlns:xlink="http://www.w3.org/1999/xlink" xlink:href="zookeys-1203-325_article-120166__-g009.jpg" position="float" orientation="portrait" xlink:type="simple" id="oo_1060092.jpg"><uri content-type="original_file" xlink:type="simple">https://binary.pensoft.net/fig/1060092</uri></graphic></fig></tp:treatment-sec><tp:treatment-sec><!--Section generated to contain objects referenced in tp:taxon-treatment.--><fig id="F1" position="float" orientation="portrait"><object-id xmlns:xlink="http://www.w3.org/1999/xlink" content-type="doi" xlink:type="simple">10.3897/zookeys.1203.120166.figure1</object-id><object-id xmlns:xlink="http://www.w3.org/1999/xlink" content-type="arpha" xlink:type="simple">A9BD509D-7E5C-5C64-8106-09A710108DAF</object-id><label>Figure 1.</label><caption><p>Distribution map of <italic><tp:taxon-name><tp:taxon-name-part taxon-name-part-type="genus" reg="Ponyalis">Ponyalis</tp:taxon-name-part></tp:taxon-name></italic> in the world.</p></caption><graphic xmlns:xlink="http://www.w3.org/1999/xlink" xlink:href="zookeys-1203-325_article-120166__-g001.jpg" position="float" orientation="portrait" xlink:type="simple" id="oo_1060084.jpg"><uri content-type="original_file" xlink:type="simple">https://binary.pensoft.net/fig/1060084</uri></graphic></fig><fig id="F2" position="float" orientation="portrait"><object-id xmlns:xlink="http://www.w3.org/1999/xlink" content-type="doi" xlink:type="simple">10.3897/zookeys.1203.120166.figure2</object-id><object-id xmlns:xlink="http://www.w3.org/1999/xlink" content-type="arpha" xlink:type="simple">CD3C7FAD-B16F-5BFE-8524-A0BBBC863D13</object-id><label>Figure 2.</label><caption><p>Habitus, dorsal view: <italic><tp:taxon-name><tp:taxon-name-part taxon-name-part-type="genus" reg="Ponyalis">Ponyalis</tp:taxon-name-part><tp:taxon-name-part taxon-name-part-type="species" reg="alternata">alternata</tp:taxon-name-part></tp:taxon-name></italic> (Pic, 1927) (<bold>A, B</bold>); <italic><tp:taxon-name><tp:taxon-name-part taxon-name-part-type="genus" reg="Ponyalis">P.</tp:taxon-name-part><tp:taxon-name-part taxon-name-part-type="species" reg="fukiensis">fukiensis</tp:taxon-name-part></tp:taxon-name></italic> (Bocak, 1999) (<bold>C, D</bold>). <bold>A, C</bold> males <bold>B, D</bold> females. Scale bars: 2.0 mm.</p></caption><graphic xmlns:xlink="http://www.w3.org/1999/xlink" xlink:href="zookeys-1203-325_article-120166__-g002.jpg" position="float" orientation="portrait" xlink:type="simple" id="oo_1060085.jpg"><uri content-type="original_file" xlink:type="simple">https://binary.pensoft.net/fig/1060085</uri></graphic></fig><fig id="F3" position="float" orientation="portrait"><object-id xmlns:xlink="http://www.w3.org/1999/xlink" content-type="doi" xlink:type="simple">10.3897/zookeys.1203.120166.figure3</object-id><object-id xmlns:xlink="http://www.w3.org/1999/xlink" content-type="arpha" xlink:type="simple">DC6F7229-270E-5EC6-8D89-7D92AEA88149</object-id><label>Figure 3.</label><caption><p>Aedeagi of <italic><tp:taxon-name><tp:taxon-name-part taxon-name-part-type="genus" reg="Ponyalis">Ponyalis</tp:taxon-name-part><tp:taxon-name-part taxon-name-part-type="species" reg="alternata">alternata</tp:taxon-name-part></tp:taxon-name></italic> (Pic, 1927) (<bold>A–C</bold>); <italic><tp:taxon-name><tp:taxon-name-part taxon-name-part-type="genus" reg="Ponyalis">P.</tp:taxon-name-part><tp:taxon-name-part taxon-name-part-type="species" reg="fukiensis">fukiensis</tp:taxon-name-part></tp:taxon-name></italic> (Bocak, 1999) (<bold>D–F</bold>); <italic><tp:taxon-name><tp:taxon-name-part taxon-name-part-type="genus" reg="Ponyalis">P.</tp:taxon-name-part><tp:taxon-name-part taxon-name-part-type="species" reg="himalejica">himalejica</tp:taxon-name-part></tp:taxon-name></italic> (Bourgeois, 1885) (<bold>G–I</bold>); <italic><tp:taxon-name><tp:taxon-name-part taxon-name-part-type="genus" reg="Ponyalis">P.</tp:taxon-name-part><tp:taxon-name-part taxon-name-part-type="species" reg="gracilis">gracilis</tp:taxon-name-part></tp:taxon-name></italic> (Bocak, 1999) (<bold>J–L</bold>). <bold>A, D, G, J</bold> ventral views <bold>B, E, H, K</bold> dorsal views <bold>C, F, I, L</bold> lateral views. Scale bars: 0.5 mm.</p></caption><graphic xmlns:xlink="http://www.w3.org/1999/xlink" xlink:href="zookeys-1203-325_article-120166__-g003.jpg" position="float" orientation="portrait" xlink:type="simple" id="oo_1060086.jpg"><uri content-type="original_file" xlink:type="simple">https://binary.pensoft.net/fig/1060086</uri></graphic></fig></tp:treatment-sec></tp:taxon-treatment>
