# Supplementary material for: ﻿Taxonomic review of the genus Ponyalis Fairmaire, 1899 (Coleoptera, Lycidae), with descriptions of six new species from China
Source: Zookeys. 2024 May 31;1203:325–54. doi: 10.3897/zookeys.1203.120166 (PMC11161680; doi:10.3897/zookeys.1203.120166)
Supplement: XML Treatment for Ponyalis quadricollimima [file zookeys.1203.120166-treatment13.xml]

<!DOCTYPE tp:taxon-treatment
  PUBLIC "-//TaxonX//DTD Taxonomic Treatment Publishing DTD v0 20100105//EN" "tax-treatment-NSO.dtd">
<tp:taxon-treatment xmlns:tp="http://www.plazi.org/taxpub"><tp:treatment-meta><kwd-group><label>Taxon classification</label><kwd>
              <named-content content-type="kingdom">Animalia</named-content>
            </kwd><kwd>
              <named-content content-type="order">Coleoptera</named-content>
            </kwd><kwd>
              <named-content content-type="family">Lycidae</named-content>
            </kwd></kwd-group><mixed-citation publication-type="journal"><person-group><name><surname>Fang</surname><given-names>Chen</given-names></name><name><surname>Yang</surname><given-names>Yuxia</given-names></name><name><surname>Yang</surname><given-names>Xingke</given-names></name><name><surname>Liu</surname><given-names>Haoyu</given-names></name></person-group><article-title>﻿Taxonomic review of the genus <italic><tp:taxon-name><tp:taxon-name-part taxon-name-part-type="genus" reg="Ponyalis">Ponyalis</tp:taxon-name-part></tp:taxon-name></italic> Fairmaire, 1899 (<tp:taxon-name><tp:taxon-name-part taxon-name-part-type="order">Coleoptera</tp:taxon-name-part></tp:taxon-name>, <tp:taxon-name><tp:taxon-name-part taxon-name-part-type="family">Lycidae</tp:taxon-name-part></tp:taxon-name>), with descriptions of six new species from China</article-title><source>Zookeys</source><day>31</day><month>05</month><year>2024</year><volume>1203</volume><fpage>325</fpage><lpage>354</lpage><pub-id pub-id-type="doi">10.3897/zookeys.1203.120166</pub-id></mixed-citation></tp:treatment-meta><tp:nomenclature><label>﻿</label><tp:taxon-name>
            <object-id xmlns:xlink="http://www.w3.org/1999/xlink" content-type="arpha" xlink:type="simple">B05706D7-97D1-5DD9-AFE9-0B90792C09EA</object-id>
            <tp:taxon-name-part taxon-name-part-type="genus" reg="Ponyalis">Ponyalis</tp:taxon-name-part>
            <tp:taxon-name-part taxon-name-part-type="species" reg="quadricollimima">quadricollimima</tp:taxon-name-part>
            <object-id xmlns:xlink="http://www.w3.org/1999/xlink" content-type="zoobank" xlink:type="simple">https://zoobank.org/C0794C56-8095-487F-8C66-B52C7C97CD40</object-id>
          </tp:taxon-name><tp:taxon-authority>Y. Yang, Fang &amp; Liu</tp:taxon-authority><tp:taxon-status xmlns:xlink="http://www.w3.org/1999/xlink" xlink:type="simple">sp. nov.</tp:taxon-status><xref ref-type="fig" rid="F1">Figs 1</xref><xref ref-type="fig" rid="F9">, 9J–L</xref><xref ref-type="fig" rid="F10">, 10B</xref></tp:nomenclature><tp:treatment-sec sec-type="type material" id="SECID0EEXAI"><title>Type material.</title><p><bold><italic>Holotype</italic></bold>: ♂ (<abbrev xmlns:xlink="http://www.w3.org/1999/xlink" content-type="institution" xlink:title="Museum of Hebei University, Baoding" id="ABBRID0EPXAI" xlink:type="simple">MHBU</abbrev>), China, Chongqing, Wuxi, Shuangyang, Yingtiaoling Natural Reserve, Linkouzi, 1224 m, 22.VI.2022, leg. L. Y. Wang.</p></tp:treatment-sec><tp:treatment-sec sec-type="Differential diagnosis" id="SECID0EUXAI"><title>Differential diagnosis.</title><p>The new species can be separated from all other <italic><tp:taxon-name><tp:taxon-name-part taxon-name-part-type="genus" reg="Ponyalis">Ponyalis</tp:taxon-name-part></tp:taxon-name></italic> by the combination of the following characters: pronotum uniformly black, elytral red (Fig. <xref ref-type="fig" rid="F10">10B</xref>); male antennomere I flattened dorsally, III and IV long-triangular, lamellae of V–X nearly parallel-sided along the whole length, lamella of VI longer, 1.8× longer than joint itself (Fig. <xref ref-type="fig" rid="F10">10B</xref>); primary costae much stouter than the secondary ones, cells most squared (Fig. <xref ref-type="fig" rid="F10">10B</xref>); phallus projected distad at apical margin and arched at apex in dorsal and ventral views (Fig. <xref ref-type="fig" rid="F9">9J, K</xref>).</p><p>It is most close to <italic><tp:taxon-name><tp:taxon-name-part taxon-name-part-type="genus" reg="Ponyalis">P.</tp:taxon-name-part><tp:taxon-name-part taxon-name-part-type="species" reg="quadricollis">quadricollis</tp:taxon-name-part></tp:taxon-name></italic> in general appearance, but can be distinguished from the latter by the following characters: primary costae strongly stouter than secondary ones (Fig. <xref ref-type="fig" rid="F10">10B</xref>), while barely stouter in <italic><tp:taxon-name><tp:taxon-name-part taxon-name-part-type="genus" reg="Ponyalis">P.</tp:taxon-name-part><tp:taxon-name-part taxon-name-part-type="species" reg="quadricollis">quadricollis</tp:taxon-name-part></tp:taxon-name></italic> (Fig. <xref ref-type="fig" rid="F10">10A</xref>); phallus barely widened at basal part in dorsal and ventral views (Fig. <xref ref-type="fig" rid="F9">9J, K</xref>), while moderately widened at middle part in <italic><tp:taxon-name><tp:taxon-name-part taxon-name-part-type="genus" reg="Ponyalis">P.</tp:taxon-name-part><tp:taxon-name-part taxon-name-part-type="species" reg="quadricollis">quadricollis</tp:taxon-name-part></tp:taxon-name></italic> (Fig. <xref ref-type="fig" rid="F9">9G, H</xref>); phallus with distance between the latero-apical thorns barely greater than maximal width of trunk (Fig. <xref ref-type="fig" rid="F9">9J, K</xref>), while barely smaller in <italic><tp:taxon-name><tp:taxon-name-part taxon-name-part-type="genus" reg="Ponyalis">P.</tp:taxon-name-part><tp:taxon-name-part taxon-name-part-type="species" reg="quadricollis">quadricollis</tp:taxon-name-part></tp:taxon-name></italic> (Fig. <xref ref-type="fig" rid="F9">9G, H</xref>).</p></tp:treatment-sec><tp:treatment-sec sec-type="description" id="SECID0EX1AI"><title>Description.</title><p><bold>Male</bold> (Fig. <xref ref-type="fig" rid="F10">10B</xref>). Body slender, black to dark brown, pronotum dark-brown, elytra red.</p><p>Head dorsally flat, antennae reaching apical 1/5 length of elytra when inclined, antennomere I flattened dorsally, III and IV long-triangular, 1.4–1.5× as long as wide, lamellae of V–X nearly parallel-sided along the whole length, 1.5–2.8× longer than the corresponding antennomere itself, XI fusiform and 5.5× as long as wide.</p><p>Pronotum trapezoidal, with rounded anterior angles and rectangular posterior angles, anterior margin arched, lateral margins sinuate and posterior margin nearly straight. Scutellum barely narrowed posteriorly and obviously emarginate at apex.</p><p>Elytra parallel-sided, all primary costae stouter than secondary ones, and primary costae I and IV stouter than others in whole length of elytra, most cells rectangular.</p><p>Aedeagus: phallus stout, 3.0× as long as wide, hardly widened at basal part, moderately projected distad at apical margin and arched at apex in dorsal and ventral views, with acute latero-apical angels, between which the distance barely greater than maximal width of trunk (Fig. <xref ref-type="fig" rid="F9">9J, K</xref>), almost even in width and nearly straight, truncate at ventro-apical 1/4 in lateral view (Fig. <xref ref-type="fig" rid="F9">9L</xref>).</p><p><bold>Female.</bold> Unknown.</p></tp:treatment-sec><tp:treatment-sec sec-type="distribution" id="SECID0EU2AI"><title>Distribution</title><p>(Fig. <xref ref-type="fig" rid="F1">1</xref>). China (Chongqing).</p></tp:treatment-sec><tp:treatment-sec sec-type="etymology" id="SECID0E52AI"><title>Etymology.</title><p>The name of the species is derived from the Latin <italic>minus</italic> (imitator), referring to its similarity to <italic><tp:taxon-name><tp:taxon-name-part taxon-name-part-type="genus" reg="Ponyalis">P.</tp:taxon-name-part><tp:taxon-name-part taxon-name-part-type="species" reg="quadricollis">quadricollis</tp:taxon-name-part></tp:taxon-name></italic>.</p></tp:treatment-sec><tp:treatment-sec><!--Section generated to contain objects referenced in tp:taxon-treatment.--><fig id="F1" position="float" orientation="portrait"><object-id xmlns:xlink="http://www.w3.org/1999/xlink" content-type="doi" xlink:type="simple">10.3897/zookeys.1203.120166.figure1</object-id><object-id xmlns:xlink="http://www.w3.org/1999/xlink" content-type="arpha" xlink:type="simple">A9BD509D-7E5C-5C64-8106-09A710108DAF</object-id><label>Figure 1.</label><caption><p>Distribution map of <italic><tp:taxon-name><tp:taxon-name-part taxon-name-part-type="genus" reg="Ponyalis">Ponyalis</tp:taxon-name-part></tp:taxon-name></italic> in the world.</p></caption><graphic xmlns:xlink="http://www.w3.org/1999/xlink" xlink:href="zookeys-1203-325_article-120166__-g001.jpg" position="float" orientation="portrait" xlink:type="simple" id="oo_1060084.jpg"><uri content-type="original_file" xlink:type="simple">https://binary.pensoft.net/fig/1060084</uri></graphic></fig><fig id="F9" position="float" orientation="portrait"><object-id xmlns:xlink="http://www.w3.org/1999/xlink" content-type="doi" xlink:type="simple">10.3897/zookeys.1203.120166.figure9</object-id><object-id xmlns:xlink="http://www.w3.org/1999/xlink" content-type="arpha" xlink:type="simple">BD83C3A8-EFA0-5F58-8D6F-9EBE0399DBC1</object-id><label>Figure 9.</label><caption><p>Aedeagi of <italic><tp:taxon-name><tp:taxon-name-part taxon-name-part-type="genus" reg="Ponyalis">Ponyalis</tp:taxon-name-part><tp:taxon-name-part taxon-name-part-type="species" reg="dabieshanensis">dabieshanensis</tp:taxon-name-part></tp:taxon-name></italic> sp. nov. (<bold>A–C</bold>); <italic><tp:taxon-name><tp:taxon-name-part taxon-name-part-type="genus" reg="Ponyalis">P.</tp:taxon-name-part><tp:taxon-name-part taxon-name-part-type="species" reg="truncata">truncata</tp:taxon-name-part></tp:taxon-name></italic> sp. nov. (<bold>D–F</bold>); <italic><tp:taxon-name><tp:taxon-name-part taxon-name-part-type="genus" reg="Ponyalis">P.</tp:taxon-name-part><tp:taxon-name-part taxon-name-part-type="species" reg="quadricollis">quadricollis</tp:taxon-name-part></tp:taxon-name></italic> (Kiesenwetter, 1874) (<bold>G–I</bold>); <italic><tp:taxon-name><tp:taxon-name-part taxon-name-part-type="genus" reg="Ponyalis">P.</tp:taxon-name-part><tp:taxon-name-part taxon-name-part-type="species" reg="quadricollimima">quadricollimima</tp:taxon-name-part></tp:taxon-name></italic> sp. nov. (<bold>J–L</bold>). <bold>A, D, G, J</bold> ventral views <bold>B, E, H, K</bold> dorsal views <bold>C, F, I, L</bold> lateral views. Scale bars: 0.5 mm.</p></caption><graphic xmlns:xlink="http://www.w3.org/1999/xlink" xlink:href="zookeys-1203-325_article-120166__-g009.jpg" position="float" orientation="portrait" xlink:type="simple" id="oo_1060092.jpg"><uri content-type="original_file" xlink:type="simple">https://binary.pensoft.net/fig/1060092</uri></graphic></fig><fig id="F10" position="float" orientation="portrait"><object-id xmlns:xlink="http://www.w3.org/1999/xlink" content-type="doi" xlink:type="simple">10.3897/zookeys.1203.120166.figure10</object-id><object-id xmlns:xlink="http://www.w3.org/1999/xlink" content-type="arpha" xlink:type="simple">E7955025-6C6B-5DAF-AC38-D143ED415F2A</object-id><label>Figure 10.</label><caption><p>Habitus, dorsal view: <italic><tp:taxon-name><tp:taxon-name-part taxon-name-part-type="genus" reg="Ponyalis">Ponyalis</tp:taxon-name-part><tp:taxon-name-part taxon-name-part-type="species" reg="quadricollis">quadricollis</tp:taxon-name-part></tp:taxon-name></italic> (Kiesenwetter, 1874) (<bold>A</bold>); <italic><tp:taxon-name><tp:taxon-name-part taxon-name-part-type="genus" reg="Ponyalis">P.</tp:taxon-name-part><tp:taxon-name-part taxon-name-part-type="species" reg="quadricollimima">quadricollimima</tp:taxon-name-part></tp:taxon-name></italic> sp. nov. (<bold>B</bold>); <italic><tp:taxon-name><tp:taxon-name-part taxon-name-part-type="genus" reg="Ponyalis">P.</tp:taxon-name-part><tp:taxon-name-part taxon-name-part-type="species" reg="longicornis">longicornis</tp:taxon-name-part></tp:taxon-name></italic> sp. nov. (<bold>C</bold>). <bold>A–C</bold> males. Scale bars: 2.0 mm.</p></caption><graphic xmlns:xlink="http://www.w3.org/1999/xlink" xlink:href="zookeys-1203-325_article-120166__-g010.jpg" position="float" orientation="portrait" xlink:type="simple" id="oo_1060093.jpg"><uri content-type="original_file" xlink:type="simple">https://binary.pensoft.net/fig/1060093</uri></graphic></fig></tp:treatment-sec></tp:taxon-treatment>
