# Supplementary material for: ﻿Taxonomic review of the genus Ponyalis Fairmaire, 1899 (Coleoptera, Lycidae), with descriptions of six new species from China
Source: Zookeys. 2024 May 31;1203:325–54. doi: 10.3897/zookeys.1203.120166 (PMC11161680; doi:10.3897/zookeys.1203.120166)
Supplement: XML Treatment for Ponyalis longicornis [file zookeys.1203.120166-treatment14.xml]

<!DOCTYPE tp:taxon-treatment
  PUBLIC "-//TaxonX//DTD Taxonomic Treatment Publishing DTD v0 20100105//EN" "tax-treatment-NSO.dtd">
<tp:taxon-treatment xmlns:tp="http://www.plazi.org/taxpub"><tp:treatment-meta><kwd-group><label>Taxon classification</label><kwd>
              <named-content content-type="kingdom">Animalia</named-content>
            </kwd><kwd>
              <named-content content-type="order">Coleoptera</named-content>
            </kwd><kwd>
              <named-content content-type="family">Lycidae</named-content>
            </kwd></kwd-group><mixed-citation publication-type="journal"><person-group><name><surname>Fang</surname><given-names>Chen</given-names></name><name><surname>Yang</surname><given-names>Yuxia</given-names></name><name><surname>Yang</surname><given-names>Xingke</given-names></name><name><surname>Liu</surname><given-names>Haoyu</given-names></name></person-group><article-title>﻿Taxonomic review of the genus <italic><tp:taxon-name><tp:taxon-name-part taxon-name-part-type="genus" reg="Ponyalis">Ponyalis</tp:taxon-name-part></tp:taxon-name></italic> Fairmaire, 1899 (<tp:taxon-name><tp:taxon-name-part taxon-name-part-type="order">Coleoptera</tp:taxon-name-part></tp:taxon-name>, <tp:taxon-name><tp:taxon-name-part taxon-name-part-type="family">Lycidae</tp:taxon-name-part></tp:taxon-name>), with descriptions of six new species from China</article-title><source>Zookeys</source><day>31</day><month>05</month><year>2024</year><volume>1203</volume><fpage>325</fpage><lpage>354</lpage><pub-id pub-id-type="doi">10.3897/zookeys.1203.120166</pub-id></mixed-citation></tp:treatment-meta><tp:nomenclature><label>﻿</label><tp:taxon-name>
            <object-id xmlns:xlink="http://www.w3.org/1999/xlink" content-type="arpha" xlink:type="simple">06D1199B-0673-5292-9869-41B2FB8D8F81</object-id>
            <tp:taxon-name-part taxon-name-part-type="genus" reg="Ponyalis">Ponyalis</tp:taxon-name-part>
            <tp:taxon-name-part taxon-name-part-type="species" reg="longicornis">longicornis</tp:taxon-name-part>
            <object-id xmlns:xlink="http://www.w3.org/1999/xlink" content-type="zoobank" xlink:type="simple">https://zoobank.org/C4B5D587-A4DD-48FB-9CC5-14650BCFB7B9</object-id>
          </tp:taxon-name><tp:taxon-authority>Y. Yang, Liu &amp; X. Yang</tp:taxon-authority><tp:taxon-status xmlns:xlink="http://www.w3.org/1999/xlink" xlink:type="simple">sp. nov.</tp:taxon-status><xref ref-type="fig" rid="F1">Figs 1</xref><xref ref-type="fig" rid="F10">, 10C</xref><xref ref-type="fig" rid="F11">, 11A–C</xref></tp:nomenclature><tp:treatment-sec sec-type="type material" id="SECID0EH5AI"><title>Type material.</title><p><bold><italic>Holotype</italic></bold>: ♂ (<abbrev xmlns:xlink="http://www.w3.org/1999/xlink" content-type="institution" xlink:title="Museum of Hebei University, Baoding" id="ABBRID0ES5AI" xlink:type="simple">MHBU</abbrev>), China, Sichuan, Emeishan, Baoguoshi, 902 m, 29. V. 2010, leg. Q. Yuan &amp; S. Xian.</p></tp:treatment-sec><tp:treatment-sec sec-type="Differential diagnosis" id="SECID0EX5AI"><title>Differential diagnosis.</title><p>The new species can be differentiated from the remaining <italic><tp:taxon-name><tp:taxon-name-part taxon-name-part-type="genus" reg="Ponyalis">Ponyalis</tp:taxon-name-part></tp:taxon-name></italic> species by the combination of the following characters: pronotum black, with red margins, elytra red (Fig. <xref ref-type="fig" rid="F10">10C</xref>); male antennomere I nearly globular, III long-triangular, lamellae of IV–X nearly parallel-sided along the whole length, lamella of IX 2.5× as long as joint itself (Fig. <xref ref-type="fig" rid="F10">10C</xref>); elytral primary costae much stouter than the secondary ones, cells most squared (Fig. <xref ref-type="fig" rid="F10">10C</xref>); phallus widened at middle part, moderately projected distad at apical margin and narrowly rounded at apex in dorsal and ventral views (Fig. <xref ref-type="fig" rid="F11">11A, B</xref>).</p><p>It seems similar to <italic><tp:taxon-name><tp:taxon-name-part taxon-name-part-type="genus" reg="Ponyalis">P.</tp:taxon-name-part><tp:taxon-name-part taxon-name-part-type="species" reg="sichuanensis">sichuanensis</tp:taxon-name-part></tp:taxon-name></italic> (Bocak, 1999) on basis of the general appearance, but can be easily distinguished from the latter by the following characters: lamellae of male antennomere IX 2.0× as long as joint itself (Fig. <xref ref-type="fig" rid="F10">10C</xref>), while 1.5× in <italic><tp:taxon-name><tp:taxon-name-part taxon-name-part-type="genus" reg="Ponyalis">P.</tp:taxon-name-part><tp:taxon-name-part taxon-name-part-type="species" reg="sichuanensis">sichuanensis</tp:taxon-name-part></tp:taxon-name></italic>; pronotum with a black patch extending to posterior margin (Fig. <xref ref-type="fig" rid="F10">10C</xref>), while never reaching in <italic><tp:taxon-name><tp:taxon-name-part taxon-name-part-type="genus" reg="Ponyalis">P.</tp:taxon-name-part><tp:taxon-name-part taxon-name-part-type="species" reg="sichuanensis">sichuanensis</tp:taxon-name-part></tp:taxon-name></italic>; phallus arched at apical margin (Fig. <xref ref-type="fig" rid="F11">11A, B</xref>), while nearly straight in <italic><tp:taxon-name><tp:taxon-name-part taxon-name-part-type="genus" reg="Ponyalis">P.</tp:taxon-name-part><tp:taxon-name-part taxon-name-part-type="species" reg="sichuanensis">sichuanensis</tp:taxon-name-part></tp:taxon-name></italic> (<xref ref-type="bibr" rid="B1">Bocak 1999</xref>: fig. 73).</p></tp:treatment-sec><tp:treatment-sec sec-type="description" id="SECID0ESBBI"><title>Description.</title><p><bold>Male</bold> (Fig. <xref ref-type="fig" rid="F10">10C</xref>). Body slender, black to dark brown, pronotum pale brown, with a black patch in middle of disc, which extending to posterior margin, elytra red, tibiae paler at bases.</p><p>Head dorsally flat, antennae reaching apical 1/5 length of elytra when inclined, antennomere I nearly globular, III long-triangular, 1.3× as long as wide, lamellae of IV–X nearly parallel-sided along the whole length, 2.0–3.6× longer than the corresponding antennomere itself, XI parallel-sided and 6.5× as long as wide.</p><p>Pronotum nearly trapezoidal, flat, and barely wider than long, with rounded anterior angles and rectangular posterior angles, anterior margin barely arched, lateral margins nearly straight and posterior margin nearly straight. Scutellum barely narrowed posteriorly and obviously emarginate at apex.</p><p>Elytra parallel-sided, primary costae stouter than secondary ones, and primary costae II and IV stouter than others in whole length of elytra, most cells irregular.</p><p>Aedeagus: phallus stout, 3.1× as long as wide, moderately widened at middle part and arcuate at lateral margins, moderately projected distad at apical margin and narrowly rounded at apex in dorsal and ventral views, with acute latero-apical angels, between which the distance barely smaller than maximal width of trunk (Fig. <xref ref-type="fig" rid="F11">11A, B</xref>), almost even in width and weakly bent dorsally, truncate at ventro-apical 1/5 in lateral view (Fig. <xref ref-type="fig" rid="F11">11C</xref>).</p><p><bold>Female.</bold> Unknown.</p></tp:treatment-sec><tp:treatment-sec sec-type="distribution" id="SECID0EPCBI"><title>Distribution</title><p>(Fig. <xref ref-type="fig" rid="F1">1</xref>). China (Sichuan).</p></tp:treatment-sec><tp:treatment-sec sec-type="etymology" id="SECID0EZCBI"><title>Etymology.</title><p>The specific name is derived from the Latin <italic>longus</italic> (long) and <italic>cornus</italic> (horn), referring to its long antennae.</p><fig id="F11" position="float" orientation="portrait"><object-id xmlns:xlink="http://www.w3.org/1999/xlink" content-type="doi" xlink:type="simple">10.3897/zookeys.1203.120166.figure11</object-id><object-id xmlns:xlink="http://www.w3.org/1999/xlink" content-type="arpha" xlink:type="simple">070DADD7-FB79-5FC3-8AFD-6A8091FC2D29</object-id><label>Figure 11.</label><caption><p>Aedeagi of <italic><tp:taxon-name><tp:taxon-name-part taxon-name-part-type="genus" reg="Ponyalis">Ponyalis</tp:taxon-name-part><tp:taxon-name-part taxon-name-part-type="species" reg="longicornis">longicornis</tp:taxon-name-part></tp:taxon-name></italic> sp. nov. (<bold>A–C</bold>); <italic><tp:taxon-name><tp:taxon-name-part taxon-name-part-type="genus" reg="Ponyalis">P.</tp:taxon-name-part><tp:taxon-name-part taxon-name-part-type="species" reg="zhejiangensis">zhejiangensis</tp:taxon-name-part></tp:taxon-name></italic> sp. nov. (<bold>D–F</bold>); <italic><tp:taxon-name><tp:taxon-name-part taxon-name-part-type="genus" reg="Ponyalis"/><tp:taxon-name-part taxon-name-part-type="species" reg="hainanensis">hainanensis</tp:taxon-name-part></tp:taxon-name></italic> sp. nov. (<bold>G–I</bold>). <bold>A, D, G</bold> ventral views <bold>B, E, H</bold> dorsal views <bold>C, F, I</bold> lateral views. Scale bars: 0.5 mm.</p></caption><graphic xmlns:xlink="http://www.w3.org/1999/xlink" xlink:href="zookeys-1203-325_article-120166__-g011.jpg" position="float" orientation="portrait" xlink:type="simple" id="oo_1060094.jpg"><uri content-type="original_file" xlink:type="simple">https://binary.pensoft.net/fig/1060094</uri></graphic></fig></tp:treatment-sec><tp:treatment-sec><!--Section generated to contain objects referenced in tp:taxon-treatment.--><fig id="F1" position="float" orientation="portrait"><object-id xmlns:xlink="http://www.w3.org/1999/xlink" content-type="doi" xlink:type="simple">10.3897/zookeys.1203.120166.figure1</object-id><object-id xmlns:xlink="http://www.w3.org/1999/xlink" content-type="arpha" xlink:type="simple">A9BD509D-7E5C-5C64-8106-09A710108DAF</object-id><label>Figure 1.</label><caption><p>Distribution map of <italic><tp:taxon-name><tp:taxon-name-part taxon-name-part-type="genus" reg="Ponyalis">Ponyalis</tp:taxon-name-part></tp:taxon-name></italic> in the world.</p></caption><graphic xmlns:xlink="http://www.w3.org/1999/xlink" xlink:href="zookeys-1203-325_article-120166__-g001.jpg" position="float" orientation="portrait" xlink:type="simple" id="oo_1060084.jpg"><uri content-type="original_file" xlink:type="simple">https://binary.pensoft.net/fig/1060084</uri></graphic></fig><fig id="F10" position="float" orientation="portrait"><object-id xmlns:xlink="http://www.w3.org/1999/xlink" content-type="doi" xlink:type="simple">10.3897/zookeys.1203.120166.figure10</object-id><object-id xmlns:xlink="http://www.w3.org/1999/xlink" content-type="arpha" xlink:type="simple">E7955025-6C6B-5DAF-AC38-D143ED415F2A</object-id><label>Figure 10.</label><caption><p>Habitus, dorsal view: <italic><tp:taxon-name><tp:taxon-name-part taxon-name-part-type="genus" reg="Ponyalis">Ponyalis</tp:taxon-name-part><tp:taxon-name-part taxon-name-part-type="species" reg="quadricollis">quadricollis</tp:taxon-name-part></tp:taxon-name></italic> (Kiesenwetter, 1874) (<bold>A</bold>); <italic><tp:taxon-name><tp:taxon-name-part taxon-name-part-type="genus" reg="Ponyalis">P.</tp:taxon-name-part><tp:taxon-name-part taxon-name-part-type="species" reg="quadricollimima">quadricollimima</tp:taxon-name-part></tp:taxon-name></italic> sp. nov. (<bold>B</bold>); <italic><tp:taxon-name><tp:taxon-name-part taxon-name-part-type="genus" reg="Ponyalis">P.</tp:taxon-name-part><tp:taxon-name-part taxon-name-part-type="species" reg="longicornis">longicornis</tp:taxon-name-part></tp:taxon-name></italic> sp. nov. (<bold>C</bold>). <bold>A–C</bold> males. Scale bars: 2.0 mm.</p></caption><graphic xmlns:xlink="http://www.w3.org/1999/xlink" xlink:href="zookeys-1203-325_article-120166__-g010.jpg" position="float" orientation="portrait" xlink:type="simple" id="oo_1060093.jpg"><uri content-type="original_file" xlink:type="simple">https://binary.pensoft.net/fig/1060093</uri></graphic></fig></tp:treatment-sec><ref-list><ref id="B1"><mixed-citation xmlns:xlink="http://www.w3.org/1999/xlink" xlink:type="simple"><person-group><name name-style="western"><surname>Bocak</surname><given-names>L</given-names></name></person-group> (<year>1999</year>) <article-title>A revision and phylogenetic analysis of the genus <italic><tp:taxon-name><tp:taxon-name-part taxon-name-part-type="genus">Lyponia</tp:taxon-name-part></tp:taxon-name></italic> C. O. Waterhouse, 1878 (<tp:taxon-name><tp:taxon-name-part taxon-name-part-type="order">Coleoptera</tp:taxon-name-part></tp:taxon-name>, <tp:taxon-name><tp:taxon-name-part taxon-name-part-type="family">Lycidae</tp:taxon-name-part></tp:taxon-name>).</article-title><source>Entomologica Basiliensia</source><volume>21</volume>: <fpage>59</fpage>–<lpage>103</lpage>.</mixed-citation></ref></ref-list></tp:taxon-treatment>
