# Supplementary material for: ﻿Taxonomic review of the genus Ponyalis Fairmaire, 1899 (Coleoptera, Lycidae), with descriptions of six new species from China
Source: Zookeys. 2024 May 31;1203:325–54. doi: 10.3897/zookeys.1203.120166 (PMC11161680; doi:10.3897/zookeys.1203.120166)
Supplement: XML Treatment for Ponyalis zhejiangensis [file zookeys.1203.120166-treatment15.xml]

<!DOCTYPE tp:taxon-treatment
  PUBLIC "-//TaxonX//DTD Taxonomic Treatment Publishing DTD v0 20100105//EN" "tax-treatment-NSO.dtd">
<tp:taxon-treatment xmlns:tp="http://www.plazi.org/taxpub"><tp:treatment-meta><kwd-group><label>Taxon classification</label><kwd>
              <named-content content-type="kingdom">Animalia</named-content>
            </kwd><kwd>
              <named-content content-type="order">Coleoptera</named-content>
            </kwd><kwd>
              <named-content content-type="family">Lycidae</named-content>
            </kwd></kwd-group><mixed-citation publication-type="journal"><person-group><name><surname>Fang</surname><given-names>Chen</given-names></name><name><surname>Yang</surname><given-names>Yuxia</given-names></name><name><surname>Yang</surname><given-names>Xingke</given-names></name><name><surname>Liu</surname><given-names>Haoyu</given-names></name></person-group><article-title>﻿Taxonomic review of the genus <italic><tp:taxon-name><tp:taxon-name-part taxon-name-part-type="genus" reg="Ponyalis">Ponyalis</tp:taxon-name-part></tp:taxon-name></italic> Fairmaire, 1899 (<tp:taxon-name><tp:taxon-name-part taxon-name-part-type="order">Coleoptera</tp:taxon-name-part></tp:taxon-name>, <tp:taxon-name><tp:taxon-name-part taxon-name-part-type="family">Lycidae</tp:taxon-name-part></tp:taxon-name>), with descriptions of six new species from China</article-title><source>Zookeys</source><day>31</day><month>05</month><year>2024</year><volume>1203</volume><fpage>325</fpage><lpage>354</lpage><pub-id pub-id-type="doi">10.3897/zookeys.1203.120166</pub-id></mixed-citation></tp:treatment-meta><tp:nomenclature><label>﻿</label><tp:taxon-name>
            <object-id xmlns:xlink="http://www.w3.org/1999/xlink" content-type="arpha" xlink:type="simple">AF139BD3-A8F0-5EC2-8ACD-447E322DB31A</object-id>
            <tp:taxon-name-part taxon-name-part-type="genus" reg="Ponyalis">Ponyalis</tp:taxon-name-part>
            <tp:taxon-name-part taxon-name-part-type="species" reg="zhejiangensis">zhejiangensis</tp:taxon-name-part>
            <object-id xmlns:xlink="http://www.w3.org/1999/xlink" content-type="zoobank" xlink:type="simple">https://zoobank.org/5A418042-9D95-4DFB-8C75-F552AD1A03F1</object-id>
          </tp:taxon-name><tp:taxon-authority>Y. Yang, Fang &amp; Liu</tp:taxon-authority><tp:taxon-status xmlns:xlink="http://www.w3.org/1999/xlink" xlink:type="simple">sp. nov.</tp:taxon-status><xref ref-type="fig" rid="F1">Figs 1</xref><xref ref-type="fig" rid="F11">, 11D–F</xref><xref ref-type="fig" rid="F12">, 12A, B</xref></tp:nomenclature><tp:treatment-sec sec-type="type material" id="SECID0EZEBI"><title>Type material.</title><p><bold><italic>Holotype</italic></bold>: ♂ (<abbrev xmlns:xlink="http://www.w3.org/1999/xlink" content-type="institution" xlink:title="Museum of Hebei University, Baoding" id="ABBRID0EEFBI" xlink:type="simple">MHBU</abbrev>), China, Zhejiang, Longquan, Fenyangshan, 1250 m, 17.V.2007, leg. B. F. Zhou &amp; L. Wang. <bold><italic>Paratype</italic></bold>: 1♀ (<abbrev xmlns:xlink="http://www.w3.org/1999/xlink" content-type="institution" xlink:title="Museum of Hebei University, Baoding" id="ABBRID0EMFBI" xlink:type="simple">MHBU</abbrev>), same locality as holotype, 1500 m, 15.V.2007, leg. J. H. Xu &amp; L. Q. Liu.</p></tp:treatment-sec><tp:treatment-sec sec-type="Differential diagnosis" id="SECID0ERFBI"><title>Differential diagnosis.</title><p>This new species can be separated from all other <italic><tp:taxon-name><tp:taxon-name-part taxon-name-part-type="genus" reg="Ponyalis">Ponyalis</tp:taxon-name-part></tp:taxon-name></italic> by the combination of the following characters: pronotum black, with red margins, elytra red (Fig. <xref ref-type="fig" rid="F12">12A, B</xref>); male antennomere I nearly globular, III long-triangular, lamellae of IV–X nearly parallel-sided along the whole length (Fig. <xref ref-type="fig" rid="F12">12A</xref>); elytra 5.5× longer than pronotum, primary costae barely stouter than the secondary ones only basally, cells transverse (Fig. <xref ref-type="fig" rid="F12">12A, B</xref>); phallus widened at basal part and narrowly rounded at apex in dorsal and ventral views (Fig. <xref ref-type="fig" rid="F11">11D, E</xref>).</p><p>It looks similar to <italic><tp:taxon-name><tp:taxon-name-part taxon-name-part-type="genus" reg="Ponyalis">P.</tp:taxon-name-part><tp:taxon-name-part taxon-name-part-type="species" reg="gracilis">gracilis</tp:taxon-name-part></tp:taxon-name></italic> in the coloration, but differs in the following characters: anterior margin of pronotum arched (Fig. <xref ref-type="fig" rid="F12">12A</xref>), while nearly straight in <italic><tp:taxon-name><tp:taxon-name-part taxon-name-part-type="genus" reg="Ponyalis">P.</tp:taxon-name-part><tp:taxon-name-part taxon-name-part-type="species" reg="gracilis">gracilis</tp:taxon-name-part></tp:taxon-name></italic> (Fig. <xref ref-type="fig" rid="F4">4D</xref>); phallus arcuate at lateral margins in dorsal and ventral views (Fig. <xref ref-type="fig" rid="F11">11D, E</xref>), while bisinuate in <italic><tp:taxon-name><tp:taxon-name-part taxon-name-part-type="genus" reg="Ponyalis">P.</tp:taxon-name-part><tp:taxon-name-part taxon-name-part-type="species" reg="gracilis">gracilis</tp:taxon-name-part></tp:taxon-name></italic> (Fig. <xref ref-type="fig" rid="F3">3J, K</xref>); phallus with distance between the latero-apical thorns much smaller than maximal width of trunk (Fig. <xref ref-type="fig" rid="F11">11D, E</xref>), while barely smaller in <italic><tp:taxon-name><tp:taxon-name-part taxon-name-part-type="genus" reg="Ponyalis">P.</tp:taxon-name-part><tp:taxon-name-part taxon-name-part-type="species" reg="gracilis">gracilis</tp:taxon-name-part></tp:taxon-name></italic> (Fig. <xref ref-type="fig" rid="F3">3J, K</xref>).</p></tp:treatment-sec><tp:treatment-sec sec-type="description" id="SECID0EUIBI"><title>Description.</title><p><bold>Male</bold> (Fig. <xref ref-type="fig" rid="F12">12A</xref>). Body stout, black, pronotum cinnabar red, with a black patch in middle of disc, which extending to both anterior and posterior margins, elytra red.</p><p>Head dorsally flat, antennae reaching elytral mid-length when inclined, antennomere I flattened dorsally, III long-triangular, 1.3× as long as wide, lamellae of IV–X nearly parallel-sided along the whole length, 1.7–4.7× longer than the corresponding antennomere itself, XI parallel-sided and 6.7× as long as wide.</p><p>Pronotum trapezoidal, flat, and wider than long, with rounded anterior angles and acute posterior angles, anterior margin arched, lateral margins nearly straight and posterior margin weakly bisinuate. Scutellum narrowed posteriorly and obviously emarginate at apex.</p><p>Elytra barely widened posteriorly, primary costae barely stouter than secondary ones only at the humeral part, cells squared to transverse.</p><p>Aedeagus: phallus stout, 3.3× as long as wide, moderately widened at basal part and arcuate at lateral margins, moderately projected distad at apical margin and narrowly rounded at apex in dorsal and ventral views, with acute latero-apical angels, between which the distance much smaller than maximal width of trunk (Fig. <xref ref-type="fig" rid="F11">11D, E</xref>), weakly bent dorsally and tapered distad in lateral view (Fig. <xref ref-type="fig" rid="F11">11F</xref>).</p><p><bold>Female</bold> (Fig. <xref ref-type="fig" rid="F12">12B</xref>). Similar to male, but body stouter, antennae reaching basal 1/3 length of elytra when inclined, antennomeres III–V all nearly triangular, lamellae of VI–X 1.1–1.5× longer than the corresponding antennomere itself, pronotum with black patch never extending to anterior or posterior margin.</p></tp:treatment-sec><tp:treatment-sec sec-type="distribution" id="SECID0EVJBI"><title>Distribution</title><p>(Fig. <xref ref-type="fig" rid="F1">1</xref>). China (Zhejiang).</p></tp:treatment-sec><tp:treatment-sec sec-type="etymology" id="SECID0E6JBI"><title>Etymology.</title><p>The name of the species is derived from the name of the type locality, Zhejiang Province, China.</p><fig id="F12" position="float" orientation="portrait"><object-id xmlns:xlink="http://www.w3.org/1999/xlink" content-type="doi" xlink:type="simple">10.3897/zookeys.1203.120166.figure12</object-id><object-id xmlns:xlink="http://www.w3.org/1999/xlink" content-type="arpha" xlink:type="simple">566E7122-22B1-5EDF-A9CD-2547BB54090D</object-id><label>Figure 12.</label><caption><p>Habitus, dorsal view: <italic><tp:taxon-name><tp:taxon-name-part taxon-name-part-type="genus" reg="Ponyalis">Ponyalis</tp:taxon-name-part><tp:taxon-name-part taxon-name-part-type="species" reg="zhejiangensis">zhejiangensis</tp:taxon-name-part></tp:taxon-name></italic> sp. nov. (<bold>A, B</bold>); <italic><tp:taxon-name><tp:taxon-name-part taxon-name-part-type="genus" reg="Ponyalis">P.</tp:taxon-name-part><tp:taxon-name-part taxon-name-part-type="species" reg="hainanensis">hainanensis</tp:taxon-name-part></tp:taxon-name></italic> sp. nov. (<bold>C, D</bold>). <bold>A, C</bold> males <bold>B, D</bold> females. Scale bars: 2.0 mm.</p></caption><graphic xmlns:xlink="http://www.w3.org/1999/xlink" xlink:href="zookeys-1203-325_article-120166__-g012.jpg" position="float" orientation="portrait" xlink:type="simple" id="oo_1060095.jpg"><uri content-type="original_file" xlink:type="simple">https://binary.pensoft.net/fig/1060095</uri></graphic></fig></tp:treatment-sec><tp:treatment-sec><!--Section generated to contain objects referenced in tp:taxon-treatment.--><fig id="F1" position="float" orientation="portrait"><object-id xmlns:xlink="http://www.w3.org/1999/xlink" content-type="doi" xlink:type="simple">10.3897/zookeys.1203.120166.figure1</object-id><object-id xmlns:xlink="http://www.w3.org/1999/xlink" content-type="arpha" xlink:type="simple">A9BD509D-7E5C-5C64-8106-09A710108DAF</object-id><label>Figure 1.</label><caption><p>Distribution map of <italic><tp:taxon-name><tp:taxon-name-part taxon-name-part-type="genus" reg="Ponyalis">Ponyalis</tp:taxon-name-part></tp:taxon-name></italic> in the world.</p></caption><graphic xmlns:xlink="http://www.w3.org/1999/xlink" xlink:href="zookeys-1203-325_article-120166__-g001.jpg" position="float" orientation="portrait" xlink:type="simple" id="oo_1060084.jpg"><uri content-type="original_file" xlink:type="simple">https://binary.pensoft.net/fig/1060084</uri></graphic></fig><fig id="F11" position="float" orientation="portrait"><object-id xmlns:xlink="http://www.w3.org/1999/xlink" content-type="doi" xlink:type="simple">10.3897/zookeys.1203.120166.figure11</object-id><object-id xmlns:xlink="http://www.w3.org/1999/xlink" content-type="arpha" xlink:type="simple">070DADD7-FB79-5FC3-8AFD-6A8091FC2D29</object-id><label>Figure 11.</label><caption><p>Aedeagi of <italic><tp:taxon-name><tp:taxon-name-part taxon-name-part-type="genus" reg="Ponyalis">Ponyalis</tp:taxon-name-part><tp:taxon-name-part taxon-name-part-type="species" reg="longicornis">longicornis</tp:taxon-name-part></tp:taxon-name></italic> sp. nov. (<bold>A–C</bold>); <italic><tp:taxon-name><tp:taxon-name-part taxon-name-part-type="genus" reg="Ponyalis">P.</tp:taxon-name-part><tp:taxon-name-part taxon-name-part-type="species" reg="zhejiangensis">zhejiangensis</tp:taxon-name-part></tp:taxon-name></italic> sp. nov. (<bold>D–F</bold>); <italic><tp:taxon-name><tp:taxon-name-part taxon-name-part-type="genus" reg="Ponyalis"/><tp:taxon-name-part taxon-name-part-type="species" reg="hainanensis">hainanensis</tp:taxon-name-part></tp:taxon-name></italic> sp. nov. (<bold>G–I</bold>). <bold>A, D, G</bold> ventral views <bold>B, E, H</bold> dorsal views <bold>C, F, I</bold> lateral views. Scale bars: 0.5 mm.</p></caption><graphic xmlns:xlink="http://www.w3.org/1999/xlink" xlink:href="zookeys-1203-325_article-120166__-g011.jpg" position="float" orientation="portrait" xlink:type="simple" id="oo_1060094.jpg"><uri content-type="original_file" xlink:type="simple">https://binary.pensoft.net/fig/1060094</uri></graphic></fig><fig id="F4" position="float" orientation="portrait"><object-id xmlns:xlink="http://www.w3.org/1999/xlink" content-type="doi" xlink:type="simple">10.3897/zookeys.1203.120166.figure4</object-id><object-id xmlns:xlink="http://www.w3.org/1999/xlink" content-type="arpha" xlink:type="simple">161B51D5-3652-559A-925C-C1C5CF013BF4</object-id><label>Figure 4.</label><caption><p>Habitus, dorsal view: <italic><tp:taxon-name><tp:taxon-name-part taxon-name-part-type="genus" reg="Ponyalis">Ponyalis</tp:taxon-name-part><tp:taxon-name-part taxon-name-part-type="species" reg="himalejica">himalejica</tp:taxon-name-part></tp:taxon-name></italic> (Bourgeois, 1885) (<bold>A</bold>–<bold>C</bold>); <italic><tp:taxon-name><tp:taxon-name-part taxon-name-part-type="genus" reg="Ponyalis">P.</tp:taxon-name-part><tp:taxon-name-part taxon-name-part-type="species" reg="gracilis">gracilis</tp:taxon-name-part></tp:taxon-name></italic> (Bocak, 1999) (<bold>D</bold>). <bold>A, D</bold> males <bold>B, C</bold> females. Scale bars: 2.0 mm.</p></caption><graphic xmlns:xlink="http://www.w3.org/1999/xlink" xlink:href="zookeys-1203-325_article-120166__-g004.jpg" position="float" orientation="portrait" xlink:type="simple" id="oo_1060087.jpg"><uri content-type="original_file" xlink:type="simple">https://binary.pensoft.net/fig/1060087</uri></graphic></fig><fig id="F3" position="float" orientation="portrait"><object-id xmlns:xlink="http://www.w3.org/1999/xlink" content-type="doi" xlink:type="simple">10.3897/zookeys.1203.120166.figure3</object-id><object-id xmlns:xlink="http://www.w3.org/1999/xlink" content-type="arpha" xlink:type="simple">DC6F7229-270E-5EC6-8D89-7D92AEA88149</object-id><label>Figure 3.</label><caption><p>Aedeagi of <italic><tp:taxon-name><tp:taxon-name-part taxon-name-part-type="genus" reg="Ponyalis">Ponyalis</tp:taxon-name-part><tp:taxon-name-part taxon-name-part-type="species" reg="alternata">alternata</tp:taxon-name-part></tp:taxon-name></italic> (Pic, 1927) (<bold>A–C</bold>); <italic><tp:taxon-name><tp:taxon-name-part taxon-name-part-type="genus" reg="Ponyalis">P.</tp:taxon-name-part><tp:taxon-name-part taxon-name-part-type="species" reg="fukiensis">fukiensis</tp:taxon-name-part></tp:taxon-name></italic> (Bocak, 1999) (<bold>D–F</bold>); <italic><tp:taxon-name><tp:taxon-name-part taxon-name-part-type="genus" reg="Ponyalis">P.</tp:taxon-name-part><tp:taxon-name-part taxon-name-part-type="species" reg="himalejica">himalejica</tp:taxon-name-part></tp:taxon-name></italic> (Bourgeois, 1885) (<bold>G–I</bold>); <italic><tp:taxon-name><tp:taxon-name-part taxon-name-part-type="genus" reg="Ponyalis">P.</tp:taxon-name-part><tp:taxon-name-part taxon-name-part-type="species" reg="gracilis">gracilis</tp:taxon-name-part></tp:taxon-name></italic> (Bocak, 1999) (<bold>J–L</bold>). <bold>A, D, G, J</bold> ventral views <bold>B, E, H, K</bold> dorsal views <bold>C, F, I, L</bold> lateral views. Scale bars: 0.5 mm.</p></caption><graphic xmlns:xlink="http://www.w3.org/1999/xlink" xlink:href="zookeys-1203-325_article-120166__-g003.jpg" position="float" orientation="portrait" xlink:type="simple" id="oo_1060086.jpg"><uri content-type="original_file" xlink:type="simple">https://binary.pensoft.net/fig/1060086</uri></graphic></fig></tp:treatment-sec></tp:taxon-treatment>
