# Supplementary material for: ﻿Taxonomic review of the genus Ponyalis Fairmaire, 1899 (Coleoptera, Lycidae), with descriptions of six new species from China
Source: Zookeys. 2024 May 31;1203:325–54. doi: 10.3897/zookeys.1203.120166 (PMC11161680; doi:10.3897/zookeys.1203.120166)
Supplement: XML Treatment for Ponyalis hainanensis [file zookeys.1203.120166-treatment16.xml]

<!DOCTYPE tp:taxon-treatment
  PUBLIC "-//TaxonX//DTD Taxonomic Treatment Publishing DTD v0 20100105//EN" "tax-treatment-NSO.dtd">
<tp:taxon-treatment xmlns:tp="http://www.plazi.org/taxpub"><tp:treatment-meta><kwd-group><label>Taxon classification</label><kwd>
              <named-content content-type="kingdom">Animalia</named-content>
            </kwd><kwd>
              <named-content content-type="order">Coleoptera</named-content>
            </kwd><kwd>
              <named-content content-type="family">Lycidae</named-content>
            </kwd></kwd-group><mixed-citation publication-type="journal"><person-group><name><surname>Fang</surname><given-names>Chen</given-names></name><name><surname>Yang</surname><given-names>Yuxia</given-names></name><name><surname>Yang</surname><given-names>Xingke</given-names></name><name><surname>Liu</surname><given-names>Haoyu</given-names></name></person-group><article-title>﻿Taxonomic review of the genus <italic><tp:taxon-name><tp:taxon-name-part taxon-name-part-type="genus" reg="Ponyalis">Ponyalis</tp:taxon-name-part></tp:taxon-name></italic> Fairmaire, 1899 (<tp:taxon-name><tp:taxon-name-part taxon-name-part-type="order">Coleoptera</tp:taxon-name-part></tp:taxon-name>, <tp:taxon-name><tp:taxon-name-part taxon-name-part-type="family">Lycidae</tp:taxon-name-part></tp:taxon-name>), with descriptions of six new species from China</article-title><source>Zookeys</source><day>31</day><month>05</month><year>2024</year><volume>1203</volume><fpage>325</fpage><lpage>354</lpage><pub-id pub-id-type="doi">10.3897/zookeys.1203.120166</pub-id></mixed-citation></tp:treatment-meta><tp:nomenclature><label>﻿</label><tp:taxon-name>
            <object-id xmlns:xlink="http://www.w3.org/1999/xlink" content-type="arpha" xlink:type="simple">E52A2806-0871-51FB-8C0A-A2AB179E11C1</object-id>
            <tp:taxon-name-part taxon-name-part-type="genus" reg="Ponyalis">Ponyalis</tp:taxon-name-part>
            <tp:taxon-name-part taxon-name-part-type="species" reg="hainanensis">hainanensis</tp:taxon-name-part>
            <object-id xmlns:xlink="http://www.w3.org/1999/xlink" content-type="zoobank" xlink:type="simple">https://zoobank.org/55E7F4A5-01DE-4E0E-8758-5931A0EDB583</object-id>
          </tp:taxon-name><tp:taxon-authority>Y. Yang, Liu &amp; X. Yang</tp:taxon-authority><tp:taxon-status xmlns:xlink="http://www.w3.org/1999/xlink" xlink:type="simple">sp. nov.</tp:taxon-status><xref ref-type="fig" rid="F1">Figs 1</xref><xref ref-type="fig" rid="F11">, 11G–I</xref><xref ref-type="fig" rid="F12">, 12C, D</xref></tp:nomenclature><tp:treatment-sec sec-type="type material" id="SECID0E1LBI"><title>Type material.</title><p><bold><italic>Holotype</italic></bold>: ♂ (<named-content xmlns:xlink="http://www.w3.org/1999/xlink" content-type="dwc:institutional_code" xlink:title="Institut Zoologii Akademii Nauk Ukraini - Institute of Zoology of the Academy of Sciences of Ukraine" xlink:href="http://grbio.org/institution/institut-zoologii-akademii-nauk-ukraini-institute-zoology-academy-sciences-ukraine" xlink:type="simple">IZAS</named-content>), China, Hainan, Jianfeng, 21.V.1980, leg. F. J. Pu. <bold><italic>Paratype</italic></bold>: 1♀ (<named-content xmlns:xlink="http://www.w3.org/1999/xlink" content-type="dwc:institutional_code" xlink:title="Institut Zoologii Akademii Nauk Ukraini - Institute of Zoology of the Academy of Sciences of Ukraine" xlink:href="http://grbio.org/institution/institut-zoologii-akademii-nauk-ukraini-institute-zoology-academy-sciences-ukraine" xlink:type="simple">IZAS</named-content>), same data as the holotype.</p></tp:treatment-sec><tp:treatment-sec sec-type="Differential diagnosis" id="SECID0ESMBI"><title>Differential diagnosis.</title><p>This new species can be readily identified from all other <italic><tp:taxon-name><tp:taxon-name-part taxon-name-part-type="genus" reg="Ponyalis">Ponyalis</tp:taxon-name-part></tp:taxon-name></italic> by the combination of the following characters: pronotum uniformly black, elytra red (Fig. <xref ref-type="fig" rid="F12">12C, D</xref>); male antennomere I flattened dorsally, III and IV long-triangular, lamella of VI longer, 1.8× longer than joint itself (Fig. <xref ref-type="fig" rid="F12">12C</xref>); elytral primary costae much stouter than the secondary ones, cells transverse (Fig. <xref ref-type="fig" rid="F12">12C, D</xref>); phallus widened near middle and sinuate at lateral margins, projected distad and narrowly rounded at apical margin in dorsal and ventral views (Fig. <xref ref-type="fig" rid="F11">11G, H</xref>).</p><p>It looks like <italic><tp:taxon-name><tp:taxon-name-part taxon-name-part-type="genus" reg="Ponyalis">P.</tp:taxon-name-part><tp:taxon-name-part taxon-name-part-type="species" reg="klapperichi">klapperichi</tp:taxon-name-part></tp:taxon-name></italic> in the general appearance, but can be distinguished from the latter by the following characters: male pronotum broad (0.7× longer than wider) (Fig. <xref ref-type="fig" rid="F12">12C</xref>), while slender in <italic><tp:taxon-name><tp:taxon-name-part taxon-name-part-type="genus" reg="Ponyalis">P.</tp:taxon-name-part><tp:taxon-name-part taxon-name-part-type="species" reg="klapperichi">klapperichi</tp:taxon-name-part></tp:taxon-name></italic> (0.9–1.0× longer than wider) (Fig. <xref ref-type="fig" rid="F6">6A</xref>); lamella of antennomere VII 2.3× longer than joint itself (Fig. <xref ref-type="fig" rid="F12">12C</xref>), while 3.0× in <italic><tp:taxon-name><tp:taxon-name-part taxon-name-part-type="genus" reg="Ponyalis">P.</tp:taxon-name-part><tp:taxon-name-part taxon-name-part-type="species" reg="klapperichi">klapperichi</tp:taxon-name-part></tp:taxon-name></italic> (Fig. <xref ref-type="fig" rid="F6">6A</xref>); phallus moderately projected distad at apical margin (Fig. <xref ref-type="fig" rid="F11">11G, H</xref>), while nearly straight in <italic><tp:taxon-name><tp:taxon-name-part taxon-name-part-type="genus" reg="Ponyalis">P.</tp:taxon-name-part><tp:taxon-name-part taxon-name-part-type="species" reg="klapperichi">klapperichi</tp:taxon-name-part></tp:taxon-name></italic> (Fig. <xref ref-type="fig" rid="F5">5A, B</xref>).</p></tp:treatment-sec><tp:treatment-sec sec-type="description" id="SECID0EVPBI"><title>Description.</title><p><bold>Male</bold> (Fig. <xref ref-type="fig" rid="F12">12C</xref>). Body stout, black, pronotum dark-brown, elytra cinnabar red.</p><p>Head dorsally flat, antennae reaching elytral mid-length when inclined, antennomere I barely flattened dorsally, III–IV long-triangular, 1.3–1.5× as long as wide, lamellae of V–VII extended along whole length of corresponding stem and tapered laterally, 1.5–2.3× longer than the corresponding antennomere itself.</p><p>Pronotum trapezoidal, flat, and barely wider than long, with rounded anterior angles and rectangular posterior angles, anterior margin arched, lateral margins weakly sinuate and posterior margin bisinuate. Scutellum barely narrowed posteriorly and obviously emarginate at apex.</p><p>Elytra barely widened posteriorly, primary costae stouter than secondary ones, primary costae II, III and IV stouter than others in whole length of elytra, most cells rectangular.</p><p>Aedeagus: phallus stout, 2.1× as long as wide, abruptly widened at middle and sinuate at lateral margins, moderately projected distad at apical margin and narrowly rounded at apex in dorsal and ventral views, with acute latero-apical angels, between which the distance much smaller than maximal width of trunk (Fig. <xref ref-type="fig" rid="F11">11G, H</xref>), almost even in width and weakly bent dorsally, truncate at ventro-apical 1/4 in lateral view (Fig. <xref ref-type="fig" rid="F11">11I</xref>); internal sac membranous and expanded, densely covered with minute tubercles and short bristles on surface, abruptly thinned into a thorn-like apex (Fig. <xref ref-type="fig" rid="F11">11 G–I</xref>).</p><p><bold>Female</bold> (Fig. <xref ref-type="fig" rid="F12">12D</xref>). Similar to male, but body stouter.</p></tp:treatment-sec><tp:treatment-sec sec-type="distribution" id="SECID0E1QBI"><title>Distribution</title><p>(Fig. <xref ref-type="fig" rid="F1">1</xref>). China (Hainan).</p></tp:treatment-sec><tp:treatment-sec sec-type="etymology" id="SECID0EERBI"><title>Etymology.</title><p>The name of the species is derived from the name of the type locality, Hainan Island, China.</p></tp:treatment-sec><tp:treatment-sec sec-type="remarks" id="SECID0EJRBI"><title>Remarks.</title><p>The left pro- and meso-legs, left VIII–XI and right VI–XI antennomeres of the holotype, and both antennomeres II–XI, left proleg, and the right pro- and mesotarsomeres III–V of the paratype are missing.</p></tp:treatment-sec><tp:treatment-sec><!--Section generated to contain objects referenced in tp:taxon-treatment.--><fig id="F1" position="float" orientation="portrait"><object-id xmlns:xlink="http://www.w3.org/1999/xlink" content-type="doi" xlink:type="simple">10.3897/zookeys.1203.120166.figure1</object-id><object-id xmlns:xlink="http://www.w3.org/1999/xlink" content-type="arpha" xlink:type="simple">A9BD509D-7E5C-5C64-8106-09A710108DAF</object-id><label>Figure 1.</label><caption><p>Distribution map of <italic><tp:taxon-name><tp:taxon-name-part taxon-name-part-type="genus" reg="Ponyalis">Ponyalis</tp:taxon-name-part></tp:taxon-name></italic> in the world.</p></caption><graphic xmlns:xlink="http://www.w3.org/1999/xlink" xlink:href="zookeys-1203-325_article-120166__-g001.jpg" position="float" orientation="portrait" xlink:type="simple" id="oo_1060084.jpg"><uri content-type="original_file" xlink:type="simple">https://binary.pensoft.net/fig/1060084</uri></graphic></fig><fig id="F11" position="float" orientation="portrait"><object-id xmlns:xlink="http://www.w3.org/1999/xlink" content-type="doi" xlink:type="simple">10.3897/zookeys.1203.120166.figure11</object-id><object-id xmlns:xlink="http://www.w3.org/1999/xlink" content-type="arpha" xlink:type="simple">070DADD7-FB79-5FC3-8AFD-6A8091FC2D29</object-id><label>Figure 11.</label><caption><p>Aedeagi of <italic><tp:taxon-name><tp:taxon-name-part taxon-name-part-type="genus" reg="Ponyalis">Ponyalis</tp:taxon-name-part><tp:taxon-name-part taxon-name-part-type="species" reg="longicornis">longicornis</tp:taxon-name-part></tp:taxon-name></italic> sp. nov. (<bold>A–C</bold>); <italic><tp:taxon-name><tp:taxon-name-part taxon-name-part-type="genus" reg="Ponyalis">P.</tp:taxon-name-part><tp:taxon-name-part taxon-name-part-type="species" reg="zhejiangensis">zhejiangensis</tp:taxon-name-part></tp:taxon-name></italic> sp. nov. (<bold>D–F</bold>); <italic><tp:taxon-name><tp:taxon-name-part taxon-name-part-type="genus" reg="Ponyalis"/><tp:taxon-name-part taxon-name-part-type="species" reg="hainanensis">hainanensis</tp:taxon-name-part></tp:taxon-name></italic> sp. nov. (<bold>G–I</bold>). <bold>A, D, G</bold> ventral views <bold>B, E, H</bold> dorsal views <bold>C, F, I</bold> lateral views. Scale bars: 0.5 mm.</p></caption><graphic xmlns:xlink="http://www.w3.org/1999/xlink" xlink:href="zookeys-1203-325_article-120166__-g011.jpg" position="float" orientation="portrait" xlink:type="simple" id="oo_1060094.jpg"><uri content-type="original_file" xlink:type="simple">https://binary.pensoft.net/fig/1060094</uri></graphic></fig><fig id="F12" position="float" orientation="portrait"><object-id xmlns:xlink="http://www.w3.org/1999/xlink" content-type="doi" xlink:type="simple">10.3897/zookeys.1203.120166.figure12</object-id><object-id xmlns:xlink="http://www.w3.org/1999/xlink" content-type="arpha" xlink:type="simple">566E7122-22B1-5EDF-A9CD-2547BB54090D</object-id><label>Figure 12.</label><caption><p>Habitus, dorsal view: <italic><tp:taxon-name><tp:taxon-name-part taxon-name-part-type="genus" reg="Ponyalis">Ponyalis</tp:taxon-name-part><tp:taxon-name-part taxon-name-part-type="species" reg="zhejiangensis">zhejiangensis</tp:taxon-name-part></tp:taxon-name></italic> sp. nov. (<bold>A, B</bold>); <italic><tp:taxon-name><tp:taxon-name-part taxon-name-part-type="genus" reg="Ponyalis">P.</tp:taxon-name-part><tp:taxon-name-part taxon-name-part-type="species" reg="hainanensis">hainanensis</tp:taxon-name-part></tp:taxon-name></italic> sp. nov. (<bold>C, D</bold>). <bold>A, C</bold> males <bold>B, D</bold> females. Scale bars: 2.0 mm.</p></caption><graphic xmlns:xlink="http://www.w3.org/1999/xlink" xlink:href="zookeys-1203-325_article-120166__-g012.jpg" position="float" orientation="portrait" xlink:type="simple" id="oo_1060095.jpg"><uri content-type="original_file" xlink:type="simple">https://binary.pensoft.net/fig/1060095</uri></graphic></fig><fig id="F6" position="float" orientation="portrait"><object-id xmlns:xlink="http://www.w3.org/1999/xlink" content-type="doi" xlink:type="simple">10.3897/zookeys.1203.120166.figure6</object-id><object-id xmlns:xlink="http://www.w3.org/1999/xlink" content-type="arpha" xlink:type="simple">F7914D2E-B0F0-54A4-BB09-411D1C232127</object-id><label>Figure 6.</label><caption><p>Habitus, dorsal view: <italic><tp:taxon-name><tp:taxon-name-part taxon-name-part-type="genus" reg="Ponyalis">Ponyalis</tp:taxon-name-part><tp:taxon-name-part taxon-name-part-type="species" reg="klapperichi">klapperichi</tp:taxon-name-part></tp:taxon-name></italic> (Bocak, 1999) (<bold>A, B</bold>); <italic><tp:taxon-name><tp:taxon-name-part taxon-name-part-type="genus" reg="Ponyalis">P.</tp:taxon-name-part><tp:taxon-name-part taxon-name-part-type="species" reg="laticornis">laticornis</tp:taxon-name-part></tp:taxon-name></italic> Fairmaire, 1899 (<bold>C, D</bold>). <bold>A, C, D</bold> males <bold>B</bold> female. Scale bars: 2.0 mm.</p></caption><graphic xmlns:xlink="http://www.w3.org/1999/xlink" xlink:href="zookeys-1203-325_article-120166__-g006.jpg" position="float" orientation="portrait" xlink:type="simple" id="oo_1060089.jpg"><uri content-type="original_file" xlink:type="simple">https://binary.pensoft.net/fig/1060089</uri></graphic></fig><fig id="F5" position="float" orientation="portrait"><object-id xmlns:xlink="http://www.w3.org/1999/xlink" content-type="doi" xlink:type="simple">10.3897/zookeys.1203.120166.figure5</object-id><object-id xmlns:xlink="http://www.w3.org/1999/xlink" content-type="arpha" xlink:type="simple">105CBC74-129E-53F8-A337-2FF4B70C217F</object-id><label>Figure 5.</label><caption><p>Aedeagi of <italic><tp:taxon-name><tp:taxon-name-part taxon-name-part-type="genus" reg="Ponyalis">Ponyalis</tp:taxon-name-part><tp:taxon-name-part taxon-name-part-type="species" reg="klapperichi">klapperichi</tp:taxon-name-part></tp:taxon-name></italic> (Bocak, 1999) (<bold>A–C</bold>); <italic><tp:taxon-name><tp:taxon-name-part taxon-name-part-type="genus" reg="Ponyalis">P.</tp:taxon-name-part><tp:taxon-name-part taxon-name-part-type="species" reg="laticornis">laticornis</tp:taxon-name-part></tp:taxon-name></italic> Fairmaire, 1899 (<bold>D–F</bold>); <italic><tp:taxon-name><tp:taxon-name-part taxon-name-part-type="genus" reg="Ponyalis">P.</tp:taxon-name-part><tp:taxon-name-part taxon-name-part-type="species" reg="nigrohumeralis">nigrohumeralis</tp:taxon-name-part></tp:taxon-name></italic> (Pic, 1939) (<bold>G–I</bold>); <italic><tp:taxon-name><tp:taxon-name-part taxon-name-part-type="genus" reg="Ponyalis">P.</tp:taxon-name-part><tp:taxon-name-part taxon-name-part-type="species" reg="variabilis">variabilis</tp:taxon-name-part></tp:taxon-name></italic> Li, Bocak &amp; Pang, 2015 (<bold>J–L</bold>). <bold>A, D, G, J</bold> ventral views <bold>B, E, H, K</bold> dorsal views <bold>C, F, I, L</bold> lateral views. Scale bars: 0.5 mm.</p></caption><graphic xmlns:xlink="http://www.w3.org/1999/xlink" xlink:href="zookeys-1203-325_article-120166__-g005.jpg" position="float" orientation="portrait" xlink:type="simple" id="oo_1060088.jpg"><uri content-type="original_file" xlink:type="simple">https://binary.pensoft.net/fig/1060088</uri></graphic></fig></tp:treatment-sec></tp:taxon-treatment>
